# Supplementary material for: The HROC-Xenobank—A High Quality Assured PDX Biobank of >100 Individual Colorectal Cancer Models
Source: Cancers (Basel). 2021 Nov 23;13(23):5882. doi: 10.3390/cancers13235882 (PMC8656526; doi:10.3390/cancers13235882)
Supplement: Supplementary file 1 [file cancers-13-05882-s001.zip]

Archive with 6 entries (6 files):
- cancers-1460613-supplementary-v6/SupplementaryTable1_PatientdataandPDXDetail.xlsx
- cancers-1460613-supplementary-v6/SupplementaryTable2_Comparisonfreshvs.vitallyfrozentransfer.xlsx
- cancers-1460613-supplementary-v6/SupplementaryTable3_correlationanalysis.xlsx
- cancers-1460613-supplementary-v6/SupplementaryTable4_FFPEtissue_ComparisonPDXvs.primarytumor.xlsm
- cancers-1460613-supplementary-v6/SupplementaryTable5_NGSdata.xlsx
- cancers-1460613-supplementary-v6/Table2_Molecularsubclassdetermination.xlsx
