# Supplementary material for: The HROC-Xenobank—A High Quality Assured PDX Biobank of >100 Individual Colorectal Cancer Models
Source: Cancers (Basel). 2021 Nov 23;13(23):5882. doi: 10.3390/cancers13235882 (PMC8656526; doi:10.3390/cancers13235882)
Supplement: Supplementary file 1 [file cancers-13-05882-s001.zip › cancers-1460613-supplementary-v6/SupplementaryTable1_PatientdataandPDXDetail.xlsx]

## Sheet: HROC cases
		Patient information					Tumor information							Patient treatment information								PDX model information																	PDX model validation			Sharing and contact
NR.	Tumor ID	Gender	Age at tumor collection	Molecular subtype	Consent to share data	Ethnicity/race	Collected tumor type	Tumor sample type	Primary site	Site of collection	Stage	Stage classification	UICC classification	Is tumor from untreated patient	Treatment	Collection time	Progression free survival	Overall survival	Death or Alive	Additional metastases	Additional carcinoma	Mouse strain and source	Animal health status	Tumor preparation	PDX engraftment type	PDX engraftment material	PDX engraftment material status	Passage	Time to Harvest- all passages [d]	Time to Harvest - first passage [d]	Time to Harvest - last passage [d]	Trend time change comparison first vs. last passage	Trend time change comparison all vs. last passage	Number Mice with engrafted Tumor needed to backup ample amounts of PDX tissue	Degree of necrosis	Tumor characterization technologies		Response to standard of care (pharmacological positive control)	Validation technique	Validation description	Passages in which validation was performed	PDX model availability	Data provider type	Model accessibility	Contact email	Contact name	Data provider name	Data provider abbreviation/acronym
1	HROC24	Male	98	spMSI-H	YES	Caucasian	Adenocarcinoma	Surgical sample	Colon	Right colon	T2,N0,M0,G2,R0,L0,V1	TNM staging system	UICC I	YES	Primary resection, no adjuvant treatment	2006	Perioperative Death	Perioperative Death	✟	None	GIST-stomach	NOD SCID, NSG and NMRI nude mice	SPF near condition	Solid tumor	Subcutaneous	Tissue fragment	Fresh & frozen	T0-T5	50	57	97	↗	↗	5.5	Intermediately necrotic	NGS, Exom Sequencing	H&E-stained sections assessing morphologic features	5-FU; Irinotecan, Gemcitabin; Combi Entinostat + Irinotecan	Fingerprinting	High concordance between xenograft and patient tumor	1;2;5	Available	Academia	General (MTA or contract)	michael.linnebacher@med.uni-rostock.de	Michael Linnebacher	University Medicine Rostock, General Surgery, Molecular Oncology and Immunotherapy	UMR/CUK/MOI
2	HROC29	Male	59	Lynch syndrome	YES	Caucasian	Adenocarcinoma	Surgical sample	Colon	Right colon	T3,N2,M1,G3,R0,L0,V1	TNM staging system	UICC IV	YES	Primary resection, no adjuvant treatment	2006	Perioperative Death	Perioperative Death	✟	Adrenal gland (left)	None	NOD SCID, NSG and NMRI nude mice	SPF near condition	Solid tumor	Subcutaneous	Tissue fragment	Fresh & frozen	T0-T9	61	81	41	↘	↘	5.7	No specific incidents	NGS, Exom Sequencing	H&E-stained sections assessing morphologic features		Fingerprinting	High concordance between xenograft and patient tumor	1;9	Available	Academia	General (MTA or contract)	michael.linnebacher@med.uni-rostock.de	Michael Linnebacher	University Medicine Rostock, General Surgery, Molecular Oncology and Immunotherapy	UMR/CUK/MOI
3	HROC32	Female	82	CIN	YES	Caucasian	Adenocarcinoma	Surgical sample	Colon	Right colon	T4,N2,M1,G2,R2,L0,V1	TNM staging system	UICC IV	YES	Primary resection, palliative stereotactic radiation therapy for brain metastasis, no chemo therapy	2007	0	2	✟	Synchronous metastases cerebral, liver, lung	None	NOD SCID, NSG and NMRI nude mice	SPF near condition	Solid tumor	Subcutaneous	Tissue fragment	Fresh & frozen	T0-T3	65	41	74	↗	↗	3.7	Not necrotic		H&E-stained sections assessing morphologic features		Fingerprinting		0;3	Available	Academia	General (MTA or contract)	michael.linnebacher@med.uni-rostock.de	Michael Linnebacher	University Medicine Rostock, General Surgery, Molecular Oncology and Immunotherapy	UMR/CUK/MOI
4	HROC39	Male	69	CIN	YES	Caucasian	Adenocarcinoma	Surgical sample	Colon	Right colon	T4,N0,M0,G3,R0,L0,V1	TNM staging system	UICC II	YES	Primary resection, adjuvant treatment with 5-FU/LV for 4 cycles	2007	154	154	Alive	None	Sigma-CA (2 years later)	NOD SCID, NSG and NMRI nude mice	SPF near condition	Solid tumor	Subcutaneous	Tissue fragment	Fresh & frozen	T0-T3	94	151	95	↘	↔	6.9	Intermediately necrotic	NGS, Exom Sequencing	H&E-stained sections assessing morphologic features	Combi 5-FU + AZD6738	Fingerprinting	High concordance between xenograft and patient tumor	2;3	Available	Academia	General (MTA or contract)	michael.linnebacher@med.uni-rostock.de	Michael Linnebacher	University Medicine Rostock, General Surgery, Molecular Oncology and Immunotherapy	UMR/CUK/MOI
5	HROC40	Male	69	CIMP-L, non MSI	YES	Caucasian	Adenocarcinoma	Surgical sample	Colon	Left colon	T3,N1,M0,G3,R0,L1,V1	TNM staging system	UICC III	YES	Primary resection, adjuvant chemotherapy of unknown composition for 12 month	2007	14	154	Alive	Liver metastases after 14 month	None	NOD SCID, NSG and NMRI nude mice	SPF near condition	Solid tumor	Subcutaneous	Tissue fragment	Fresh & frozen	T0-T2	106	113	137	↗	↗	5.4	Intermediately necrotic	NGS, Exom Sequencing	H&E-stained sections assessing morphologic features	5-FU	Fingerprinting	High concordance between xenograft and patient tumor	1;2	Available	Academia	General (MTA or contract)	michael.linnebacher@med.uni-rostock.de	Michael Linnebacher	University Medicine Rostock, General Surgery, Molecular Oncology and Immunotherapy	UMR/CUK/MOI
6	HROC46	Male	65	CIN	YES	Caucasian	Adenocarcinoma	Surgical sample	Colon	Right colon	T3,N0,M1,G3,R2,L0,V1	TNM staging system	UICC IV	YES	Primary resection (hemicolectomy right), palliative chemotherapy with Capecitabine for 4 cycles	2007	0	16	✟	Synchronous Liver metastases	None	NOD SCID, NSG and NMRI nude mice	SPF near condition	Solid tumor	Subcutaneous	Tissue fragment	Fresh & frozen	T0-T2	104	114	66	↘	↘	4.6	Intermediately necrotic	NGS, Whole Exom Sequencing	H&E-stained sections assessing morphologic features	5-FU	Fingerprinting	High concordance between xenograft and patient tumor	1;2	Available	Academia	General (MTA or contract)	michael.linnebacher@med.uni-rostock.de	Michael Linnebacher	University Medicine Rostock, General Surgery, Molecular Oncology and Immunotherapy	UMR/CUK/MOI
7	HROC48Met1	Female	72	spMSI-H	YES	Caucasian	Metastasis	Surgical sample	Colon	Multi-visceral				YES	Resection of primary tumor located at colon transversum (HROC48) in 2007 and adjuvant chemotherapy with FOLFIRI for 7 cycles and ongoing therapy with Bevacizumab for 25 month -- After resection of HROC48Met, 1 month of 5-FU/LV & Bevacizumab induction therapy, followed by a maintenance therapy with 5-FU/LV & Bevacizumab for 37 month	2012	0	133	✟	None	None	NSG and NMRI nude mice	SPF near condition	Solid tumor	Subcutaneous	Tissue fragment	Fresh & frozen	T0-T2	97	136	107	↘	↗	6.1	Barely necrotic	NGS, Exom Sequencing	H&E-stained sections assessing morphologic features		Fingerprinting	High concordance between xenograft and patient tumor	1;2	Available	Academia	General (MTA or contract)	michael.linnebacher@med.uni-rostock.de	Michael Linnebacher	University Medicine Rostock, General Surgery, Molecular Oncology and Immunotherapy	UMR/CUK/MOI
8	HROC50	Female	67	spMSI-H	YES	Caucasian	Adenocarcinoma	Surgical sample	Colon	Right colon	T4,N0,M0,G2,R0,L0,V0	TNM staging system	UICC II	YES	Primary resection, adjuvant treatment 1 month Capecitabine followed by 1 month of 5-FU/LV (Majo protocol)	2007	148	148	Alive	None	Sigma-CA (69 month later)	NSG and NMRI nude mice	SPF near condition	Solid tumor	Subcutaneous	Tissue fragment	Fresh & frozen	T0-T3	87	64	103	↗	↗	3.7	No specific incidents	NGS, Whole Exom Sequencing	H&E-stained sections assessing morphologic features		Fingerprinting	High concordance between xenograft and patient tumor	2;3	Available	Academia	General (MTA or contract)	michael.linnebacher@med.uni-rostock.de	Michael Linnebacher	University Medicine Rostock, General Surgery, Molecular Oncology and Immunotherapy	UMR/CUK/MOI
9	HROC53	Female	72	spMSI-H	YES	Caucasian	Adenocarcinoma	Surgical sample	Colon	Right colon	T3,N0,M0,G3,R0,L0,V0	TNM staging system	UICC II	YES	Primary resection, no adjuvant treatment	2008	147	147	Alive	None	Basalioma	NSG and NMRI nude mice	SPF near condition	Solid tumor	Subcutaneous	Tissue fragment	Fresh & frozen	T0-T3	67	154	44	↘	↘	5.5	Highly necrotic	NGS, Exom Sequencing	H&E-stained sections assessing morphologic features		Fingerprinting	High concordance between xenograft and patient tumor	2	Available	Academia	General (MTA or contract)	michael.linnebacher@med.uni-rostock.de	Michael Linnebacher	University Medicine Rostock, General Surgery, Molecular Oncology and Immunotherapy	UMR/CUK/MOI
10	HROC54	Female	63	CIMP-L, non MSI	YES	Caucasian	Adenocarcinoma	Surgical sample	Colon	Left colon	T3,N2,M0,G2,R0,L1,V1	TNM staging system	UICC III	YES	Primary resection, adjuvant treatment with 5-FU/LV for one cycle = 1 week, followed by treatment with Capecitabine (planned for 6 month, but duration unknown)	2008	76	76	✟	None	None	NSG and NMRI nude mice	SPF near condition	Solid tumor	Subcutaneous	Tissue fragment	Fresh & frozen	T0-T2	151	216	162	↘	↗	4.1	Barely necrotic	NGS, Exom Sequencing	H&E-stained sections assessing morphologic features		Fingerprinting	High concordance between xenograft and patient tumor	1;2	Available	Academia	General (MTA or contract)	michael.linnebacher@med.uni-rostock.de	Michael Linnebacher	University Medicine Rostock, General Surgery, Molecular Oncology and Immunotherapy	UMR/CUK/MOI
11	HROC57	Male	43	neuroendocrine	YES	Caucasian	Neuroendocrine tumor	Surgical sample	Colon	Right colon	T3,N2,M1,G3,R2,L1,V1	TNM staging system	UICC IV	YES	Primary resection, adjuvant treatment with FOLFOX 6 & Bevacizumab for 5 month = 10 cycles, followed by 1 month of Bevacizumab & 5-FU/LV, followed by 28 days of Cisplatin & Etoposide until patients death	2008	0	11	✟	Synchronous liver metastases	None	NMRI nude mice	SPF near condition	Solid tumor	Subcutaneous	Tissue fragment	Fresh & frozen	T0-T2	91	90	91	↔	↔	4.9	Barely necrotic	NGS, Exom Sequencing	H&E-stained sections assessing morphologic features		Fingerprinting	High concordance between xenograft and patient tumor	0;2	Available	Academia	General (MTA or contract)	michael.linnebacher@med.uni-rostock.de	Michael Linnebacher	University Medicine Rostock, General Surgery, Molecular Oncology and Immunotherapy	UMR/CUK/MOI
12	HROC59	Male	76	CIN	YES	Caucasian	Adenocarcinoma	Surgical sample	Colon	Right colon	T3,N1,M1,G2,R0,L1,V0	TNM staging system	UICC IV	YES	One-stage resection hemicolectomy right and liver resection	2008	0	142	Alive	Synchronous liver metastases	None	NSG and NMRI nude mice	SPF near condition	Solid tumor	Subcutaneous	Tissue fragment	Fresh & frozen	T0-T2	68	73	62	↘	↘	2.7	Intermediately necrotic	NGS, Whole Exom Sequencing	H&E-stained sections assessing morphologic features	Combi 5-FU + AZD6738	Fingerprinting	High concordance between xenograft and patient tumor	0;2	Available	Academia	General (MTA or contract)	michael.linnebacher@med.uni-rostock.de	Michael Linnebacher	University Medicine Rostock, General Surgery, Molecular Oncology and Immunotherapy	UMR/CUK/MOI
13	HROC60	Male	71	CIMP-H, non MSI	YES	Caucasian	Adenocarcinoma	Surgical sample	Colon	Right colon	T2,N0,M0,G2,R0,L0,V0	TNM staging system	UICC I	YES	Primary resection, no adjuvant treatment	2008	141	141	Alive	None	None	NSG and NMRI nude mice	SPF near condition	Solid tumor	Subcutaneous	Tissue fragment	Fresh & frozen	T0-T3	109	165	128	↘	↗	3.5	Barely necrotic	NGS, Exom Sequencing	H&E-stained sections assessing morphologic features	Combi 5-FU + AZD6738	Fingerprinting	High concordance between xenograft and patient tumor	1;2;3	Available	Academia	General (MTA or contract)	michael.linnebacher@med.uni-rostock.de	Michael Linnebacher	University Medicine Rostock, General Surgery, Molecular Oncology and Immunotherapy	UMR/CUK/MOI
14	HROC62	Female	83	CIN	YES	Caucasian	Adenocarcinoma	Surgical sample	Colon	Right colon	T4,N2,M1,G3,R2,L1,V2	TNM staging system	UICC IV	YES	Palliative primary resection	2008	0	140	Alive	Multiple synchronous liver metastases	Cervix-CA	NSG and NMRI nude mice	SPF near condition	Solid tumor	Subcutaneous	Tissue fragment	Fresh & frozen	T0-T3	125	126	128	↔	↔	3.8	Not necrotic	NGS, Exom Sequencing	H&E-stained sections assessing morphologic features		Fingerprinting	High concordance between xenograft and patient tumor	1;2;3	Available	Academia	General (MTA or contract)	michael.linnebacher@med.uni-rostock.de	Michael Linnebacher	University Medicine Rostock, General Surgery, Molecular Oncology and Immunotherapy	UMR/CUK/MOI
15	HROC68	Male	84	CIN	YES	Caucasian	Adenocarcinoma	Surgical sample	Colon	Sigmoid	T4,N2,M0,G2,R0,L0,V1	TNM staging system	UICC III	YES	Primary resection, no adjuvant treatment	2008	66	66	✟	None	None	NSG and NMRI nude mice	SPF near condition	Solid tumor	Subcutaneous	Tissue fragment	Fresh & frozen	T0-T3	117	135	123	↘	↗	3.2	Intermediately necrotic	NGS, Exom Sequencing	H&E-stained sections assessing morphologic features		Fingerprinting	High concordance between xenograft and patient tumor	0;2;3	Available	Academia	General (MTA or contract)	michael.linnebacher@med.uni-rostock.de	Michael Linnebacher	University Medicine Rostock, General Surgery, Molecular Oncology and Immunotherapy	UMR/CUK/MOI
16	HROC69	Male	62	CIN	YES	Caucasian	Adenocarcinoma	Surgical sample	Colon	Right colon	T3,N0,M0,G3,R0,L0,V0	TNM staging system	UICC II	YES	Primary resection, no adjuvant treatment	2008	32	32	✟	None	None	NSG and NMRI nude mice	SPF near condition	Solid tumor	Subcutaneous	Tissue fragment	Fresh & frozen	T0-T3	64	58	76	↗	↗	4.9	Intermediately necrotic	NGS, Whole Exom Sequencing	H&E-stained sections assessing morphologic features	Combi 5-FU + AZD6738; AZD6738; 5-FU	Fingerprinting	High concordance between xenograft and patient tumor	3	Available	Academia	General (MTA or contract)	michael.linnebacher@med.uni-rostock.de	Michael Linnebacher	University Medicine Rostock, General Surgery, Molecular Oncology and Immunotherapy	UMR/CUK/MOI
17	HROC71	Male	52	Lynch syndrome	YES	Caucasian	Adenocarcinoma	Surgical sample	Colon	Right colon	T3,N0,M0,G2,R0,L0,V0	TNM staging system	UICC II	YES	Primary resection, no adjuvant treatment	2008	77	77	✟	None	Urinary bladder (2012), Renal pelvis carcinoma (2015)	NSG and NMRI nude mice	SPF near condition	Solid tumor	Subcutaneous	Tissue fragment	Fresh & frozen	T0-T2	75	75	73	↔	↔	3.3	No specific incidents	NGS, Exom Sequencing	H&E-stained sections assessing morphologic features	Gemcitabin	Fingerprinting	High concordance between xenograft and patient tumor	0;1;2	Available	Academia	General (MTA or contract)	michael.linnebacher@med.uni-rostock.de	Michael Linnebacher	University Medicine Rostock, General Surgery, Molecular Oncology and Immunotherapy	UMR/CUK/MOI
18	HROC72	Male	61	CIN	YES	Caucasian	Adenocarcinoma	Surgical sample	Colon	Transverse	T3,N2,M1,G2,R1,L0,V1	TNM staging system	UICC IV	YES	One- stage resection of tumor and metatstasis, 4 month of FOLFOX-4 & Bevacizumab, followed by 3 cycles of Irinotecan & 5-FU/LV & Cetuximab	2009	0	21	✟	Synchronous Liver metastases	Parotitis carcinoma (2008) Base of the tongue carcinoma (2009)	NSG and NMRI nude mice	SPF near condition	Solid tumor	Subcutaneous	Tissue fragment	Fresh & frozen	T0-T2	88	126	77	↘	↘	2.9	Not necrotic	NGS, Exom Sequencing	H&E-stained sections assessing morphologic features		Fingerprinting	High concordance between xenograft and patient tumor	1;2	Available	Academia	General (MTA or contract)	michael.linnebacher@med.uni-rostock.de	Michael Linnebacher	University Medicine Rostock, General Surgery, Molecular Oncology and Immunotherapy	UMR/CUK/MOI
19	HROC72Met	Male	61	CIN	YES	Caucasian	Metastasis	Surgical sample	Colon	Liver				YES		2009	0			None		NSG and NMRI nude mice	SPF near condition	Solid tumor	Subcutaneous	Tissue fragment	Fresh & frozen	T0-T2	88	103	89	↘	↔	4.3	Barely necrotic	NGS, Exom Sequencing	H&E-stained sections assessing morphologic features		Fingerprinting	High concordance between xenograft and patient tumor	1;2	Available	Academia	General (MTA or contract)	michael.linnebacher@med.uni-rostock.de	Michael Linnebacher	University Medicine Rostock, General Surgery, Molecular Oncology and Immunotherapy	UMR/CUK/MOI
20	HROC80	Male	72	CIN	YES	Caucasian	Adenocarcinoma	Surgical sample	Colon	Right colon	T3,N2,M0,G2,R0,L1,V0	TNM staging system	UICC III	YES	Hemicolectomy, no adjuvant treatment	2009	119	119	✟	None	Non-Hodgkin lymphoma (2019)	NSG and NMRI nude mice	SPF near condition	Solid tumor	Subcutaneous	Tissue fragment	Fresh & frozen	T0-T3	83	>123	85	↘	↔	3.6	Barely necrotic	NGS, Whole Exom Sequencing	H&E-stained sections assessing morphologic features	Combi 5-FU + AZD6738; 5-FU	Fingerprinting	High concordance between xenograft and patient tumor	1;3	Available	Academia	General (MTA or contract)	michael.linnebacher@med.uni-rostock.de	Michael Linnebacher	University Medicine Rostock, General Surgery, Molecular Oncology and Immunotherapy	UMR/CUK/MOI
21	HROC86	Female	79	CIN	YES	Caucasian	Adenocarcinoma	Surgical sample	Colon	Sigmoid	T3,N1,M0,G2,R0,L0,V1	TNM staging system	UICC III	YES	No adjuvant treatment due to multimorbidity	2009	19	19	✟	None	None	NSG and NMRI nude mice	SPF near condition	Solid tumor	Subcutaneous	Tissue fragment	Fresh & frozen	T0-T2	136	155	171	↗	↗	4.3	Barely necrotic	NGS, Exom Sequencing	H&E-stained sections assessing morphologic features		Fingerprinting	High concordance between xenograft and patient tumor	1;2	Available	Academia	General (MTA or contract)	michael.linnebacher@med.uni-rostock.de	Michael Linnebacher	University Medicine Rostock, General Surgery, Molecular Oncology and Immunotherapy	UMR/CUK/MOI
22	HROC87	Female	76	spMSI-H	YES	Caucasian	Adenocarcinoma	Surgical sample	Colon	Right colon	T3,N0,M0,G3,R0,L0,V0	TNM staging system	UICC II	YES	Primary resection, no adjuvant treatment	2009	127	127	Alive	None	None	NSG and NMRI nude mice	SPF near condition	Solid tumor	Subcutaneous	Tissue fragment	Fresh & frozen	T0-T2	63	76	51	↘	↘	5.3	Intermediately necrotic	NGS, Whole Exom Sequencing	H&E-stained sections assessing morphologic features	Irinotecan	Fingerprinting	High concordance between xenograft and patient tumor	0;2	Available	Academia	General (MTA or contract)	michael.linnebacher@med.uni-rostock.de	Michael Linnebacher	University Medicine Rostock, General Surgery, Molecular Oncology and Immunotherapy	UMR/CUK/MOI
23	HROC92	Male	60	CIMP-L, non MSI	YES	Caucasian	Adenocarcinoma	Surgical sample	Colon	Right colon	T3,N1,M1,G2,R2,L0,V1	TNM staging system	UICC IV	YES	Primary resection, adjuvant treatment XELOX & Bevacizumab of unknown duration	2009	0	6	✟	Synchronous liver and lung metastases	None	NSG and NMRI nude mice	SPF near condition	Solid tumor	Subcutaneous	Tissue fragment	Fresh & frozen	T0-T3	121	>193	>140	↘	↗	8.0	Barely necrotic	NGS, Exom Sequencing	H&E-stained sections assessing morphologic features		Fingerprinting	High concordance between xenograft and patient tumor	2;3	Available	Academia	General (MTA or contract)	michael.linnebacher@med.uni-rostock.de	Michael Linnebacher	University Medicine Rostock, General Surgery, Molecular Oncology and Immunotherapy	UMR/CUK/MOI
24	HROC98	Female	66	CIN	YES	Caucasian	Adenocarcinoma	Surgical sample	Colon	Right colon	T4,N2,M1,G3,R1,L1,V0	TNM staging system	UICC IV	YES	One stage resection of tumor and liver metastases, 5 month of XELOX, followed by 1 month of FOLFIRI	2010	0	19	✟	Synchronous metastases	None	NMRI nude mice	SPF near condition	Solid tumor	Subcutaneous	Tissue fragment	Fresh & frozen	T0-T1	95	92	99	↗	↗	2.7	Not necrotic		H&E-stained sections assessing morphologic features		Fingerprinting	High concordance between xenograft and patient tumor	0;1	Available	Academia	General (MTA or contract)	michael.linnebacher@med.uni-rostock.de	Michael Linnebacher	University Medicine Rostock, General Surgery, Molecular Oncology and Immunotherapy	UMR/CUK/MOI
25	HROC99	Male	60	CIMP-L, non MSI	YES	Caucasian	Adenocarcinoma	Surgical sample	Colon	Rectum	T3,N2,M0,G2, R0,L0,V0	TNM staging system	UICC III	YES	Combination radio chemotherapy, 1 cycle 5-FU	2010	2	2	✟	None	CML (2009)	NMRI nude mice	SPF near condition	Solid tumor	Subcutaneous	Tissue fragment	Fresh & frozen	T0-T3	133	>181	160	↘	↗	5.1	Not necrotic		H&E-stained sections assessing morphologic features		Fingerprinting	High concordance between xenograft and patient tumor	2;3	Available	Academia	General (MTA or contract)	michael.linnebacher@med.uni-rostock.de	Michael Linnebacher	University Medicine Rostock, General Surgery, Molecular Oncology and Immunotherapy	UMR/CUK/MOI
26	HROC100	Male	82	CIN	YES	Caucasian	Adenocarcinoma	Surgical sample	Colon	Sigmoid	T2,N0,M0,G2,R0,L0,V1	TNM staging system	UICC I	YES	Primary resection, no adjuvant treatment	2010	32	32	✟	None	None	NSG and NMRI nude mice	SPF near condition	Solid tumor	Subcutaneous	Tissue fragment	Fresh & frozen	T0-T2	168	198	153	↘	↘	3.8	Barely necrotic	NGS, Exom Sequencing	H&E-stained sections assessing morphologic features	5-FU	Fingerprinting	High concordance between xenograft and patient tumor	0;2	Available	Academia	General (MTA or contract)	michael.linnebacher@med.uni-rostock.de	Michael Linnebacher	University Medicine Rostock, General Surgery, Molecular Oncology and Immunotherapy	UMR/CUK/MOI
27	HROC103Met1	Male	48	CIN	YES	Caucasian	Metastasis	Surgical sample	Colon	Liver				YES	Primary resection of tumor (HROC103) in 2010 with adjuvant treatment of 2 cycles 5-FU and radiotherapie in 2010 and 3 cycles of 5-FU in 2011 -- Therapie for Met1 = 1 month = 1 cycle FOLFOX-6 in 2014, aborted due to adverse effects, Therapie for Met2 = further surgery (hemihepatectomy), 5 month of Bevacizumab & 5-FU/LV in 2016 and 3 x13 Gy palliative RT of liver metastasis in 2018, followed by Bev…	2014	0	119	Alive	None	None	NSG and NMRI nude mice	SPF near condition	Solid tumor	Subcutaneous	Tissue fragment	Fresh & frozen	T0-T2	142	97	243	↗	↗	3.4	Barely necrotic	NGS, Exom Sequencing	H&E-stained sections assessing morphologic features		Fingerprinting	High concordance between xenograft and patient tumor	0;1;2	Available	Academia	General (MTA or contract)	michael.linnebacher@med.uni-rostock.de	Michael Linnebacher	University Medicine Rostock, General Surgery, Molecular Oncology and Immunotherapy	UMR/CUK/MOI
28	HROC103Met2	Male	50	CIN	YES	Caucasian	Metastasis	Surgical sample	Colon	Liver				YES		2015	0			None		NSG and NMRI nude mice	SPF near condition	Solid tumor	Subcutaneous	Tissue fragment	Fresh & frozen	T0-T2	66	86	60	↘	↘	3.3	Highly necrotic	NGS, Exom Sequencing	H&E-stained sections assessing morphologic features		Fingerprinting	High concordance between xenograft and patient tumor	1;2	Available	Academia	General (MTA or contract)	michael.linnebacher@med.uni-rostock.de	Michael Linnebacher	University Medicine Rostock, General Surgery, Molecular Oncology and Immunotherapy	UMR/CUK/MOI
29	HROC107	Male	74	CIN	YES	Caucasian	Adenocarcinoma	Surgical sample	Colon	Sigmoid	T3,N2,M1,G2,R2,L1,V0	TNM staging system	UICC IV	YES	Primary resection, adjuvant treatment 1 month of FOLFIRI & Bevacizumab	2010	0	5	✟	Synchronous liver metastases	Melanoma (2002), Basalioma (2005)	NSG and NMRI nude mice	SPF near condition	Solid tumor	Subcutaneous	Tissue fragment	Fresh & frozen	T0-T3	99	90	69	↘	↘	7.2	Highly necrotic	NGS, Exom Sequencing	H&E-stained sections assessing morphologic features		Fingerprinting	High concordance between xenograft and patient tumor	0;3	Available	Academia	General (MTA or contract)	michael.linnebacher@med.uni-rostock.de	Michael Linnebacher	University Medicine Rostock, General Surgery, Molecular Oncology and Immunotherapy	UMR/CUK/MOI
30	HROC111Met1	Male	78	CIN	YES	Caucasian	Metastasis	Surgical sample	Colon	Brain				YES	Primary anterior rectum resection in 2010 and adjuvant treatment with Capecitabine for 8 cycles, metastases lung in 2012 treatment with FOLFIRI for 4 cycles; 1 year later additional brain metastasis resection (=HROC111Met1) followed by intracerebral brachytherapy (7,94 GBq) and 35 Gy whole brain irradiation	2013	0	37	✟	None	None	NSG and NMRI nude mice	SPF near condition	Solid tumor	Subcutaneous	Tissue fragment	Fresh & frozen	T0-T2	140	130	167	↗	↗	4.6	Not necrotic	NGS, Exom Sequencing	H&E-stained sections assessing morphologic features		Fingerprinting	High concordance between xenograft and patient tumor	1;2	Available	Academia	General (MTA or contract)	michael.linnebacher@med.uni-rostock.de	Michael Linnebacher	University Medicine Rostock, General Surgery, Molecular Oncology and Immunotherapy	UMR/CUK/MOI
31	HROC112Met1	Female	79	CIMP-L, non MSI	YES	Caucasian	Metastasis	Surgical sample	Colon	Liver				YES	Primary resection of tumor and liver metastasis (R1) in 2010, treatment with 5-FU/LV for 1 cycle, followed by 5 cycles = FOLFOX & Bevacizumab, followed by 3 x15 Gy cyber knife irradiation of liver metatastases in 2011, repeated hepatic resection =HROC112Met1 in 2012 followed by 4 cycles of Irinotecan & Cetuximab in 2013, followed by 9 month of Panitumumab	2012	0	49	✟	synchronous adrenal gland metastases & metachronous lung metastases	None	NSG and NMRI nude mice	SPF near condition	Solid tumor	Subcutaneous	Tissue fragment	Fresh & frozen	T0-T4	131	113	247	↗	↗	5.0	Not necrotic	NGS, Whole Exom Sequencing	H&E-stained sections assessing morphologic features	5-FU	Fingerprinting	High concordance between xenograft and patient tumor	2;4	Available	Academia	General (MTA or contract)	michael.linnebacher@med.uni-rostock.de	Michael Linnebacher	University Medicine Rostock, General Surgery, Molecular Oncology and Immunotherapy	UMR/CUK/MOI
32	HROC113	Female	41	Lynch syndrome	YES	Caucasian	Adenocarcinoma	Surgical sample	Colon	Right colon	T4b,N2,M0,G3,R0, L1	TNM staging system	UICC III	YES	Primary resection, adjuvant treatment for 11 cycles with XELOX & Bevacizumab followed by 3 month of Bevacizumab & 5-FU/LV in 2011 and Capecitabine (1 time in 2012), then chemo holiday, followed by 2 cycles of Irinotecan & 5-FU/LV & Cetuximab in 2013, followed by 4 cycles of Capecitabine	2010	0	117	Alive	None	2. Colon-CA (2017)	NSG and NMRI nude mice	SPF near condition	Solid tumor	Subcutaneous	Tissue fragment	Fresh & frozen	T0-T2	70	141	49	↘	↘	3.7	Highly necrotic	NGS, Whole Exom Sequencing	H&E-stained sections assessing morphologic features	Irinotecan; Gemcitabin; 5-FU	Fingerprinting	High concordance between xenograft and patient tumor	2	Available	Academia	General (MTA or contract)	michael.linnebacher@med.uni-rostock.de	Michael Linnebacher	University Medicine Rostock, General Surgery, Molecular Oncology and Immunotherapy	UMR/CUK/MOI
33	HROC114	Female	86	CIN	YES	Caucasian	Adenocarcinoma	Surgical sample	Colon	Right colon	T3,N0,M0,G2,R0,L0,V0	TNM staging system	UICC II	YES	Primary resection, no adjuvant treatment	2010	117	117	Alive	None	None	NSG and NMRI nude mice	SPF near condition	Solid tumor	Subcutaneous	Tissue fragment	Fresh & frozen	T0-T1	50	52	50	↔	↔	1.9	Barely necrotic	NGS, Exom Sequencing	H&E-stained sections assessing morphologic features		Fingerprinting	High concordance between xenograft and patient tumor	0;1	Available	Academia	General (MTA or contract)	michael.linnebacher@med.uni-rostock.de	Michael Linnebacher	University Medicine Rostock, General Surgery, Molecular Oncology and Immunotherapy	UMR/CUK/MOI
34	HROC115	Male	70	CIN	YES	Caucasian	Adenocarcinoma	Surgical sample	Colon	Sigmoid	T3,N0,M0,G2,R0,L0,V0	TNM staging system	UICC II	YES	Primary resection, no adjuvant treatment	2010	115	115	Alive	None	None	NSG and NMRI nude mice	SPF near condition	Solid tumor	Subcutaneous	Tissue fragment	Fresh & frozen	T0-T3	144	181	63	↘	↘	5.6	Highly necrotic	NGS, Exom Sequencing	H&E-stained sections assessing morphologic features		Fingerprinting	High concordance between xenograft and patient tumor	1;3	Available	Academia	General (MTA or contract)	michael.linnebacher@med.uni-rostock.de	Michael Linnebacher	University Medicine Rostock, General Surgery, Molecular Oncology and Immunotherapy	UMR/CUK/MOI
35	HROC117	Female	76	CIMP-H, non MSI	YES	Caucasian	Adenocarcinoma	Surgical sample	Colon	Left colon	T3,N2,M0,G3,R0,L0,V0	TNM staging system	UICC III	YES	Primary resection, adjuvant treatment 5-FU/LV for 7 month	2010	115	115	Alive	None	None	NSG and NMRI nude mice	SPF near condition	Solid tumor	Subcutaneous	Tissue fragment	Fresh & frozen	T0-T2	115	141	135	↘	↗	3.1	Not necrotic	NGS, Exom Sequencing	H&E-stained sections assessing morphologic features		Fingerprinting	High concordance between xenograft and patient tumor	0;1;2	Available	Academia	General (MTA or contract)	michael.linnebacher@med.uni-rostock.de	Michael Linnebacher	University Medicine Rostock, General Surgery, Molecular Oncology and Immunotherapy	UMR/CUK/MOI
36	HROC118	Male	70	CIN	YES	Caucasian	Adenocarcinoma	Surgical sample	Colon	Right colon	T4,N1,M1a,G2,R2,L0,V1	TNM staging system	UICC IV	YES	Primary resection, no data about palliative chemo therapy available	2010	0	13	✟	Synchronous liver metastases	Prostate adenocarcinoma (2004), Carcinoma of the urinary bladder (2003)	NSG and NMRI nude mice	SPF near condition	Solid tumor	Subcutaneous	Tissue fragment	Fresh & frozen	T0-T4	90	99	107	↗	↗	5.4	Highly necrotic	NGS, Exom Sequencing	H&E-stained sections assessing morphologic features		Fingerprinting	High concordance between xenograft and patient tumor	0;4	Available	Academia	General (MTA or contract)	michael.linnebacher@med.uni-rostock.de	Michael Linnebacher	University Medicine Rostock, General Surgery, Molecular Oncology and Immunotherapy	UMR/CUK/MOI
37	HROC123	Male	74	spMSI-H	YES	Caucasian	Adenocarcinoma	Surgical sample	Colon	Left colon	T4,N2,M0,G3,R0,L0,V0	TNM staging system	UICC III	YES	Primary resection, no adjuvant treatment due to mulitmorbidity	2010	2	2	✟	None	None	NSG and NMRI nude mice	SPF near condition	Solid tumor	Subcutaneous	Tissue fragment	Fresh & frozen	T0-T2	242	329	>127	↘	↘	2.2	Not necrotic	NGS, Exom Sequencing	H&E-stained sections assessing morphologic features		Fingerprinting	High concordance between xenograft and patient tumor	0;2	Available	Academia	General (MTA or contract)	michael.linnebacher@med.uni-rostock.de	Michael Linnebacher	University Medicine Rostock, General Surgery, Molecular Oncology and Immunotherapy	UMR/CUK/MOI
38	HROC126	Female	58	CIN	YES	Caucasian	Adenocarcinoma	Surgical sample	Colon	Rectum	T3,N1,M0,G2,R0,L1,V1	TNM staging system	UICC III	YES	TAR followed by adjuvant chemoradiation (50,4 Gy + 5,4 gy boost/2 cycles of 5-FU) followed by 4 cycles of 5-FU/LV	2011	111	111	Alive	None	None	NSG and NMRI nude mice	SPF near condition	Solid tumor	Subcutaneous	Tissue fragment	Fresh & frozen	T0-T3	152	311	>90	↘	↘	5.1	Highly necrotic	NGS, Exom Sequencing	H&E-stained sections assessing morphologic features		Fingerprinting	High concordance between xenograft and patient tumor	1;3	Available	Academia	General (MTA or contract)	michael.linnebacher@med.uni-rostock.de	Michael Linnebacher	University Medicine Rostock, General Surgery, Molecular Oncology and Immunotherapy	UMR/CUK/MOI
39	HROC130	Male	60	CIN	YES	Caucasian	Adenocarcinoma	Surgical sample	Colon	Left colon	T3,N1,M1,G3,R2,L0,V2	TNM staging system	UICC IV	YES	Palliative resction, followed by 3 month of FOLFIRI & Bevacizumab, followed by liver resection, followed by FOLFIRI & Bevacizumab for 3 month, chemo holiday, afterwards 14 month of FOLFIRI & Bevacizumab, 6 month of FOLFOX & Bevacizumab and Panitumumab of unkown duration	2011	0	55	✟	Synchronous Liver metastases & Liver metastases relapse (2012)	Basalioma (2012)	NSG and NMRI nude mice	SPF near condition	Solid tumor	Subcutaneous	Tissue fragment	Fresh & frozen	T0-T4	146	162	125	↘	↘	2.5	Intermediately necrotic	NGS, Exom Sequencing	H&E-stained sections assessing morphologic features		Fingerprinting	High concordance between xenograft and patient tumor	0;4	Available	Academia	General (MTA or contract)	michael.linnebacher@med.uni-rostock.de	Michael Linnebacher	University Medicine Rostock, General Surgery, Molecular Oncology and Immunotherapy	UMR/CUK/MOI
40	HROC131	Female	75	spMSI-H	YES	Caucasian	Adenocarcinoma	Surgical sample	Colon	Right colon	T3,N1,M0,G3,R0,L0,V0	TNM staging system	UICC III	YES	Primary resection, treatment 9 cycles of capecitabine	2011	60	60	✟	None	None	NSG and NMRI nude mice	SPF near condition	Solid tumor	Subcutaneous	Tissue fragment	Fresh & frozen	T0-T3	99	91	103	↗	↗	3.3	Not necrotic	NGS, Whole Exom Sequencing	H&E-stained sections assessing morphologic features		Fingerprinting	High concordance between xenograft and patient tumor	0;3	Available	Academia	General (MTA or contract)	michael.linnebacher@med.uni-rostock.de	Michael Linnebacher	University Medicine Rostock, General Surgery, Molecular Oncology and Immunotherapy	UMR/CUK/MOI
41	HROC135	Male	73	CIN	YES	Caucasian	Adenocarcinoma	Surgical sample	Colon	Right colon	T3,N1,M0,G2,R0,L0,V1	TNM staging system	UICC III	YES	Primary resection and treatment 6 month Capecitabine adjuvant, followed by diagnosis of pulmonary metastasis, treatment FOLFIRI & Bevacizumab in 2012 (duration unknown), followed by 15 cycles of FOLFOX, followed by 7 cycles of Bevacizumab in 2013, radiation therapy of cutaneous metastases as well in 2013, and again radiation therapy in 2014	2011	12	49	✟	Lung after 12 months & Skin (2013) & Lymph nodes mediastinum (2014 )	None	NSG and NMRI nude mice	SPF near condition	Solid tumor	Subcutaneous	Tissue fragment	Fresh & frozen	T0-T2	140	222	100	↘	↘	3.2	Not necrotic	NGS, Exom Sequencing	H&E-stained sections assessing morphologic features		Fingerprinting	High concordance between xenograft and patient tumor	0;2	Available	Academia	General (MTA or contract)	michael.linnebacher@med.uni-rostock.de	Michael Linnebacher	University Medicine Rostock, General Surgery, Molecular Oncology and Immunotherapy	UMR/CUK/MOI
42	HROC143	Male	74	CIN	YES	Caucasian	Adenocarcinoma	Surgical sample	Colon	Rectum	T1,N0,M0,G3,R0,L0,V1	TNM staging system	UICC I	YES	Primary resection, no adjuvant treatment	2011	15	15	✟	None	Urinary bladder (2010)	NSG and NMRI nude mice	SPF near condition	Solid tumor	Subcutaneous	Tissue fragment	Fresh & frozen	T0-T2	117	113	145	↗	↗	4.4	Highly necrotic	NGS, Exom Sequencing	H&E-stained sections assessing morphologic features		Fingerprinting	High concordance between xenograft and patient tumor	1;2	Available	Academia	General (MTA or contract)	michael.linnebacher@med.uni-rostock.de	Michael Linnebacher	University Medicine Rostock, General Surgery, Molecular Oncology and Immunotherapy	UMR/CUK/MOI
43	HROC147	Male	54	CIMP-H, non MSI	YES	Caucasian	Adenocarcinoma	Surgical sample	Colon	Sigmoid	T3,N2,M1,G3,R2,L1,V1	TNM staging system	UICC IV	NO	Two-stage resection of tumor and metastasis, adjuvant treament with 12 cycles of FOLFOX	2011	0	107	Alive	Synchronous Liver metastases	None	NSG and NMRI nude mice	SPF near condition	Solid tumor	Subcutaneous	Tissue fragment	Fresh & frozen	T0-T4	175	270	>196	↘	↗	7.4	Intermediately necrotic	NGS, Whole Exom Sequencing	H&E-stained sections assessing morphologic features		Fingerprinting	High concordance between xenograft and patient tumor	1;2;4	Available	Academia	General (MTA or contract)	michael.linnebacher@med.uni-rostock.de	Michael Linnebacher	University Medicine Rostock, General Surgery, Molecular Oncology and Immunotherapy	UMR/CUK/MOI
44	HROC147Met1	Male	54	CIMP-H, non MSI	YES	Caucasian	Metastasis	Surgical sample	Colon	Liver				NO		2011	9			None		NSG and NMRI nude mice	SPF near condition	Solid tumor	Subcutaneous	Tissue fragment	Fresh & frozen	T0-T3	163	192	172	↘	↗	5.8	Intermediately necrotic	NGS, Exom Sequencing	H&E-stained sections assessing morphologic features		Fingerprinting	High concordance between xenograft and patient tumor	1;2;3	Available	Academia	General (MTA or contract)	michael.linnebacher@med.uni-rostock.de	Michael Linnebacher	University Medicine Rostock, General Surgery, Molecular Oncology and Immunotherapy	UMR/CUK/MOI
45	HROC155	Female	63	CIN	YES	Caucasian	Adenocarcinoma	Surgical sample	Colon	Right colon	T3,N0,M0,G3,R0,L1,V0	TNM staging system	UICC II	YES	Primary resection, adjuvant treatment with 9 cycles of FOLFOX, followed by FOLFIRI (3 month), followed by 2 cycles of 5-FU/LV (1 month)	2011	106	106	Alive	None	None	NSG and NMRI nude mice	SPF near condition	Solid tumor	Subcutaneous	Tissue fragment	Fresh & frozen	T0-T2	97	71	91	↗	↘	1.7	Intermediately necrotic	NGS, Exom Sequencing	H&E-stained sections assessing morphologic features		Fingerprinting	High concordance between xenograft and patient tumor	0;2	Available	Academia	General (MTA or contract)	michael.linnebacher@med.uni-rostock.de	Michael Linnebacher	University Medicine Rostock, General Surgery, Molecular Oncology and Immunotherapy	UMR/CUK/MOI
46	HROC159	Female	78	spMSI-H	YES	Caucasian	Adenocarcinoma	Surgical sample	Colon	Right colon	T3,N0,M0,G2,R0,L0,V0	TNM staging system	UICC II	YES	Primary resection, no adjuvant treatment	2011	51	51	✟	None	None	NSG and NMRI nude mice	SPF near condition	Solid tumor	Subcutaneous	Tissue fragment	Fresh & frozen	T0-T2	70	84	57	↘	↘	3.2	Not necrotic	NGS, Exom Sequencing	H&E-stained sections assessing morphologic features		Fingerprinting	High concordance between xenograft and patient tumor	1;2	Available	Academia	General (MTA or contract)	michael.linnebacher@med.uni-rostock.de	Michael Linnebacher	University Medicine Rostock, General Surgery, Molecular Oncology and Immunotherapy	UMR/CUK/MOI
47	HROC161	Male	82	CIMP-L, non MSI	YES	Caucasian	Adenocarcinoma	Surgical sample	Colon	Right colon	T3,N0,M0,G2,R0,L0,V0	TNM staging system	UICC II	YES	Primary resection, no adjuvant treatment	2011	1	1	✟	None	Prostate adenocarcinoma (2008), Urinary bladder (2011)	NSG and NMRI nude mice	SPF near condition	Solid tumor	Subcutaneous	Tissue fragment	Fresh & frozen	T0-T3	136	112	132	↗	↘	5.2	Highly necrotic	NGS, Exom Sequencing	H&E-stained sections assessing morphologic features		Fingerprinting	High concordance between xenograft and patient tumor	1;2;3	Available	Academia	General (MTA or contract)	michael.linnebacher@med.uni-rostock.de	Michael Linnebacher	University Medicine Rostock, General Surgery, Molecular Oncology and Immunotherapy	UMR/CUK/MOI
48	HROC168	Male	67	CIN	YES	Caucasian	Adenocarcinoma	Surgical sample	Colon	Sigmoid	T3,N1,M1a,G2,R2,L0,V0	TNM staging system	UICC IV	YES	Primary resection, 5 cycles of unknown adjuvant chemo therapy, followed by two-stage resection of liver metastases	2011	0	7	✟	Synchronous Liver metastases	None	NSG and NMRI nude mice	SPF near condition	Solid tumor	Subcutaneous	Tissue fragment	Fresh & frozen	T0-T4	94	92	70	↘	↘	5.2	Highly necrotic	NGS, Exom Sequencing	H&E-stained sections assessing morphologic features		Fingerprinting	High concordance between xenograft and patient tumor	1;4	Available	Academia	General (MTA or contract)	michael.linnebacher@med.uni-rostock.de	Michael Linnebacher	University Medicine Rostock, General Surgery, Molecular Oncology and Immunotherapy	UMR/CUK/MOI
49	HROC169	Female	85	CIMP-L, non MSI	YES	Caucasian	Adenocarcinoma	Surgical sample	Colon	Right colon	T4,N2,M1,G3,R2,L1,V1	TNM staging system	UICC IV	YES	Primary resection, no therapy due to patients death	2011	0	1	✟	synchronous Liver metastases	None	NSG and NMRI nude mice	SPF near condition	Solid tumor	Subcutaneous	Tissue fragment	Fresh & frozen	T0-T2	62	49	64	↗	↗	3.8	Intermediately necrotic	NGS, Exom Sequencing	H&E-stained sections assessing morphologic features		Fingerprinting	High concordance between xenograft and patient tumor	0;1;2	Available	Academia	General (MTA or contract)	michael.linnebacher@med.uni-rostock.de	Michael Linnebacher	University Medicine Rostock, General Surgery, Molecular Oncology and Immunotherapy	UMR/CUK/MOI
50	HROC170	Female	68	spMSI-H	YES	Caucasian	Adenocarcinoma	Surgical sample	Colon	Right colon	T3,N0,M0,G3,R0,L0,V0	TNM staging system	UICC II	YES	Primary resection, no adjuvant treatment	2011	103	103	Alive	None	Endometrium-CA	NSG and NMRI nude mice	SPF near condition	Solid tumor	Subcutaneous	Tissue fragment	Fresh & frozen	T0-T3	160	195	133	↘	↘	4.0	Barely necrotic	NGS, Exom Sequencing	H&E-stained sections assessing morphologic features	5-FU	Fingerprinting	High concordance between xenograft and patient tumor	2;3	Available	Academia	General (MTA or contract)	michael.linnebacher@med.uni-rostock.de	Michael Linnebacher	University Medicine Rostock, General Surgery, Molecular Oncology and Immunotherapy	UMR/CUK/MOI
51	HROC171	Female	85	spMSI-H	YES	Caucasian	Adenocarcinoma	Surgical sample	Colon	Right colon	T3,N0,M0,G2,R0,L0,V0	TNM staging system	UICC II	YES	Primary resection, no adjuvant treatment	2011	103	103	Alive	None	None	NSG and NMRI nude mice	SPF near condition	Solid tumor	Subcutaneous	Tissue fragment	Fresh & frozen	T0-T4	114	220	>184	↘	↗	6.0	Barely necrotic	NGS, Exom Sequencing	H&E-stained sections assessing morphologic features		Fingerprinting	High concordance between xenograft and patient tumor	2;3;4	Available	Academia	General (MTA or contract)	michael.linnebacher@med.uni-rostock.de	Michael Linnebacher	University Medicine Rostock, General Surgery, Molecular Oncology and Immunotherapy	UMR/CUK/MOI
52	HROC172	Male	83	CIN	YES	Caucasian	Adenocarcinoma	Surgical sample	Colon	Recto-sigmoid	T3,N0,M1,G2,R2,L1,V0	TNM staging system	UICC IV	YES	Palliative sigmoid resection and liver biopsy, palliative treatment with 12 cycles of FOLFOX 3 years later, due to recurred metastases	2011	0	42	✟	Synchronous Liver metastases	None	NMRI nude mice	SPF near condition	Solid tumor	Subcutaneous	Tissue fragment	Fresh & frozen	T0-T2	79	125	73	↘	↘	5.1	Highly necrotic	NGS, Exom Sequencing	H&E-stained sections assessing morphologic features		Fingerprinting	High concordance between xenograft and patient tumor	2	Available	Academia	General (MTA or contract)	michael.linnebacher@med.uni-rostock.de	Michael Linnebacher	University Medicine Rostock, General Surgery, Molecular Oncology and Immunotherapy	UMR/CUK/MOI
53	HROC173	Male	45	CIN	YES	Caucasian	Adenocarcinoma	Surgical sample	Colon	Left colon	T4,N2,M1,G3,R2,L0,V0	TNM staging system	UICC IV	YES	Palliative resection	2011	0	25	✟	Synchronous Liver metastases & Lung metastases (2012 )	None	NSG and NMRI nude mice	SPF near condition	Solid tumor	Subcutaneous	Tissue fragment	Fresh & frozen	T0-T2	64	>104	67	↘	↔	5.1	Highly necrotic	NGS, Exom Sequencing	H&E-stained sections assessing morphologic features		Fingerprinting	High concordance between xenograft and patient tumor	2	Available	Academia	General (MTA or contract)	michael.linnebacher@med.uni-rostock.de	Michael Linnebacher	University Medicine Rostock, General Surgery, Molecular Oncology and Immunotherapy	UMR/CUK/MOI
54	HROC175	Female	87	spMSI-H	YES	Caucasian	Adenocarcinoma	Surgical sample	Colon	Right colon	T4,N0,M0,G3,R0,L1,V0	TNM staging system	UICC II	YES	Primary resection, no adjuvant treatment	2011	Perioperative Death	Perioperative Death	✟	None	None	NSG and NMRI nude mice	SPF near condition	Solid tumor	Subcutaneous	Tissue fragment	Fresh & frozen	T0-T2	82	104	77	↘	↘	5.1	Intermediately necrotic	NGS, Exom Sequencing	H&E-stained sections assessing morphologic features		Fingerprinting	High concordance between xenograft and patient tumor	1;2	Available	Academia	General (MTA or contract)	michael.linnebacher@med.uni-rostock.de	Michael Linnebacher	University Medicine Rostock, General Surgery, Molecular Oncology and Immunotherapy	UMR/CUK/MOI
55	HROC183	Female	59	CIMP-H, non MSI	YES	Caucasian	Adenocarcinoma	Surgical sample	Colon	Right colon	T3,N2,M0,G3,R0,L1,V0	TNM staging system	UICC III	YES	Primary resection, adjuvant treatment 4 cycles of FOLFOX-4	2011	101	101	Alive	None	Breast cancer (2009); CLL	NSG and NMRI nude mice	SPF near condition	Solid tumor	Subcutaneous	Tissue fragment	Fresh & frozen	T0-T2	40	49	>58	↗	↗	5.6	Intermediately necrotic	NGS, Exom Sequencing	H&E-stained sections assessing morphologic features		Fingerprinting	High concordance between xenograft and patient tumor	1;2	Available	Academia	General (MTA or contract)	michael.linnebacher@med.uni-rostock.de	Michael Linnebacher	University Medicine Rostock, General Surgery, Molecular Oncology and Immunotherapy	UMR/CUK/MOI
56	HROC186	Female	85	spMSI-H	YES	Caucasian	Adenocarcinoma	Surgical sample	Colon	Rectum	T4,N2,M0,G3,R1,L1,V0	TNM staging system	UICC III	YES	Primary resection, no adjuvant treatment	2011	0	5	✟	None	none	NSG and NMRI nude mice	SPF near condition	Solid tumor	Subcutaneous	Tissue fragment	Fresh & frozen	T0-T1	70	49	80	↗	↗	1.8	Barely necrotic	NGS, Exom Sequencing	H&E-stained sections assessing morphologic features		Fingerprinting	High concordance between xenograft and patient tumor	0;1	Available	Academia	General (MTA or contract)	michael.linnebacher@med.uni-rostock.de	Michael Linnebacher	University Medicine Rostock, General Surgery, Molecular Oncology and Immunotherapy	UMR/CUK/MOI
57	HROC190	Male	75	CIMP-H, non MSI	YES	Caucasian	Adenocarcinoma	Surgical sample	Colon	Sigmoid	T2,N0,M0,G2,R0,L0,V0	TNM staging system	UICC I	YES	Primary resection, no adjuvant treatment	2011	100	100	Alive	None	Spinalioma (2018)	NSG and NMRI nude mice	SPF near condition	Solid tumor	Subcutaneous	Tissue fragment	Fresh & frozen	T0-T2	154	210	117	↘	↘	2.6	Highly necrotic	NGS, Exom Sequencing	H&E-stained sections assessing morphologic features		Fingerprinting	High concordance between xenograft and patient tumor	1;2	Available	Academia	General (MTA or contract)	michael.linnebacher@med.uni-rostock.de	Michael Linnebacher	University Medicine Rostock, General Surgery, Molecular Oncology and Immunotherapy	UMR/CUK/MOI
58	HROC197	Male	70	CIMP-L, non MSI	YES	Caucasian	Adenocarcinoma	Surgical sample	Colon	Transverse	T4,N1,M1,G2,R2,L0,V1	TNM staging system	UICC IV	YES	Palliative resection, adjuvant treatment 3 month of FOLFIRI & Bevacizumab, followed by 3 month of FOLFOX	2012	0	10	✟	Synchronous Liver metastases	None	NSG and NMRI nude mice	SPF near condition	Solid tumor	Subcutaneous	Tissue fragment	Fresh & frozen	T0-T2	110	129	118	↘	↗	3.4	Highly necrotic	NGS, Exom Sequencing	H&E-stained sections assessing morphologic features		Fingerprinting	High concordance between xenograft and patient tumor	1;2	Available	Academia	General (MTA or contract)	michael.linnebacher@med.uni-rostock.de	Michael Linnebacher	University Medicine Rostock, General Surgery, Molecular Oncology and Immunotherapy	UMR/CUK/MOI
59	HROC198	Male	57	CIN	YES	Caucasian	Adenocarcinoma	Surgical sample	Colon	Right colon	T3,N2,M0,G3,R0,L1,V1	TNM staging system	UICC III	YES	Primary resection, adjuvant treatment Oxaliplatin & Xeloda 8 Cycles	2012	98	98	Alive	None	None	NMRI nude mice	SPF near condition	Solid tumor	Subcutaneous	Tissue fragment	Fresh & frozen	T0-T1	77	46	107	↗	↗	3.9	Not necrotic	NGS, Exom Sequencing	H&E-stained sections assessing morphologic features		Fingerprinting	High concordance between xenograft and patient tumor	0;1	Available	Academia	General (MTA or contract)	michael.linnebacher@med.uni-rostock.de	Michael Linnebacher	University Medicine Rostock, General Surgery, Molecular Oncology and Immunotherapy	UMR/CUK/MOI
60	HROC203	Male	70	CIN	YES	Caucasian	Adenocarcinoma	Surgical sample	Colon	Rectum	T3,N1,M1,G2,R2,L0,V1	TNM staging system	UICC IV	NO	Neoadjuvant chemo radiation (50,4 Gy + 2 cycles of 5-FU & Oxaliplatin), followed by two-stage low anterior resection, and resection of liver metastases, adjuvant treatment with 5-FU & Oxaliplatin of unkown duration	2012	0	8	✟	Synchronous Liver metastases	Melanoma (2004), Basalioma (2008)	NSG and NMRI nude mice	SPF near condition	Solid tumor	Subcutaneous	Tissue fragment	Fresh & frozen	T0-T2	149	174	65	↘	↘	2.3	Highly necrotic	NGS, Exom Sequencing	H&E-stained sections assessing morphologic features		Fingerprinting	High concordance between xenograft and patient tumor	0;1;2	Available	Academia	General (MTA or contract)	michael.linnebacher@med.uni-rostock.de	Michael Linnebacher	University Medicine Rostock, General Surgery, Molecular Oncology and Immunotherapy	UMR/CUK/MOI
61	HROC204	Male	60	spMSI-H	YES	Caucasian	Adenocarcinoma	Surgical sample	Colon	Right colon	T3,N1,M0,G3,R0,L0,V0	TNM staging system	UICC III	YES	Primary resection, adjuvant treatment 8 cycles of Oxaliplatin & Capecitabin	2012	97	97	Alive	None	None	NSG and NMRI nude mice	SPF near condition	Solid tumor	Subcutaneous	Tissue fragment	Fresh & frozen	T0-T3	88	210	>153	↘	↗	3.2	Not necrotic	NGS, Exom Sequencing	H&E-stained sections assessing morphologic features		Fingerprinting	High concordance between xenograft and patient tumor	1;2;3	Available	Academia	General (MTA or contract)	michael.linnebacher@med.uni-rostock.de	Michael Linnebacher	University Medicine Rostock, General Surgery, Molecular Oncology and Immunotherapy	UMR/CUK/MOI
62	HROC212	Female	74	spMSI-H	YES	Caucasian	Adenocarcinoma	Surgical sample	Colon	Right colon	T4,N2,M1b,G3,R0,L1,V0	TNM staging system	UICC IV	YES	Primary resection, adjuvant treatment 12 cycles Oxaliplatin + 5-FU/LV; by progress FOLFIRI & Bevacizumab of unknown duration	2012	0	13	✟	Synchronous lymph nodes and Peritoneum metastases & nodular lymph nodes metastases (2013)	None	NSG and NMRI nude mice	SPF near condition	Solid tumor	Subcutaneous	Tissue fragment	Fresh & frozen	T0-T4	38	53	35	↘	↔	3.1	Barely necrotic	NGS, Exom Sequencing	H&E-stained sections assessing morphologic features	5-FU; AZD6738	Fingerprinting	High concordance between xenograft and patient tumor	1;4	Available	Academia	General (MTA or contract)	michael.linnebacher@med.uni-rostock.de	Michael Linnebacher	University Medicine Rostock, General Surgery, Molecular Oncology and Immunotherapy	UMR/CUK/MOI
63	HROC221	Female	64	spMSI-H	YES	Caucasian	Adenocarcinoma	Surgical sample	Colon	Right colon	T2,N0,M0,G2,R0,L0,V0	TNM staging system	UICC I	YES	Primary resection, no adjuvant treatment	2012	93	93	Alive	None	None	NSG and NMRI nude mice	SPF near condition	Solid tumor	Subcutaneous	Tissue fragment	Fresh & frozen	T0-T2	61	65	64	↔	↔	3.0	Barely necrotic	NGS, Exom Sequencing	H&E-stained sections assessing morphologic features		Fingerprinting	High concordance between xenograft and patient tumor	1;2	Available	Academia	General (MTA or contract)	michael.linnebacher@med.uni-rostock.de	Michael Linnebacher	University Medicine Rostock, General Surgery, Molecular Oncology and Immunotherapy	UMR/CUK/MOI
64	HROC222	Male	79	CIN	YES	Caucasian	Adenocarcinoma	Surgical sample	Colon	Transverse	T3,N0,M0,G2,R0,L0,V0	TNM staging system	UICC II	YES	Primary resection, no adjuvant treatment	2012	74	74	✟	None	Prostate adenocarcinoma (1998)	NSG and NMRI nude mice	SPF near condition	Solid tumor	Subcutaneous	Tissue fragment	Fresh & frozen	T0-T3	125	210	>139	↘	↗	5.7	Barely necrotic	NGS, Exom Sequencing	H&E-stained sections assessing morphologic features		Fingerprinting	High concordance between xenograft and patient tumor	1;2;3	Available	Academia	General (MTA or contract)	michael.linnebacher@med.uni-rostock.de	Michael Linnebacher	University Medicine Rostock, General Surgery, Molecular Oncology and Immunotherapy	UMR/CUK/MOI
65	HROC223	Male	58	CIN	YES	Caucasian	Adenocarcinoma	Surgical sample	Colon	Rectum	T2,N0,M0,G2,R0,L0,V0	TNM staging system	UICC I	YES	Primary resection, no adjuvant treatment	2012	93	93	Alive	None	Squamous-Carcinoma, Lip (1999)	NSG and NMRI nude mice	SPF near condition	Solid tumor	Subcutaneous	Tissue fragment	Fresh & frozen	T0-T2	106	210	70	↘	↘	4.3	Barely necrotic		H&E-stained sections assessing morphologic features		Fingerprinting		2	Available	Academia	General (MTA or contract)	michael.linnebacher@med.uni-rostock.de	Michael Linnebacher	University Medicine Rostock, General Surgery, Molecular Oncology and Immunotherapy	UMR/CUK/MOI
66	HROC224	Male	77	CIN	YES	Caucasian	Adenocarcinoma	Surgical sample	Colon	Rectum	T3,N2,M1,G2,R2,L0,V1	TNM staging system	UICC IV	NO	Neoadjuvant therapy: 8 cycles XELIRI, followed by palliative rectum resection, followed by 7 cycles of FOLFOX, followed by 2 month of Bevacizumab & 5-FU/LV, in 2013 irradiation of bone metastases with 40 Gy, followed by 4 cycles of FOLFIRI	2012	0	14	✟	Synchronous liver, bone and lung metastases	None	NSG and NMRI nude mice	SPF near condition	Solid tumor	Subcutaneous	Tissue fragment	Fresh & frozen	T0-T3	103	>51	99	↗	↘	3.3	Barely necrotic	NGS, Exom Sequencing	H&E-stained sections assessing morphologic features		Fingerprinting	High concordance between xenograft and patient tumor	1;2;3	Available	Academia	General (MTA or contract)	michael.linnebacher@med.uni-rostock.de	Michael Linnebacher	University Medicine Rostock, General Surgery, Molecular Oncology and Immunotherapy	UMR/CUK/MOI
67	HROC230Met1	Male	73	CIN	YES	Caucasian	Metastasis	Surgical sample	Colon	Liver				NO	Primary sigmoid resection (HROC230) in 2007, after 18 month (2009) diagnosis of multiple metastases: neoadjauvant threatment with FOLFIRI for 8 month, followed by right hemihepatectomy in 2010 after 3 month chemo holiday. After 9 month repeated chemotherapy with 3 cycles of Cetuximab & 5-FU/LV and Irinotecan followed by hepatic resection (HROC230Met1) in 2011 and repated hepatic resection (HROC23…	2011	0	74	✟	None	Prostate adenocarcinoma (2002)	NSG and NMRI nude mice	SPF near condition	Solid tumor	Subcutaneous	Tissue fragment	Fresh & frozen	T0-T2	122	130	97	↘	↘	4.7	Highly necrotic		H&E-stained sections assessing morphologic features		Fingerprinting	High concordance between xenograft and patient tumor	2	Available	Academia	General (MTA or contract)	michael.linnebacher@med.uni-rostock.de	Michael Linnebacher	University Medicine Rostock, General Surgery, Molecular Oncology and Immunotherapy	UMR/CUK/MOI
68	HROC230Met2	Male	73	CIN	YES	Caucasian	Metastasis	Surgical sample	Colon	Liver				NO		2012	0			Metachronous Lymph nodes metastases		NSG and NMRI nude mice	SPF near condition	Solid tumor	Subcutaneous	Tissue fragment	Fresh & frozen	T0-T3	124	161	88	↘	↘	4.0	Highly necrotic		H&E-stained sections assessing morphologic features		Fingerprinting	High concordance between xenograft and patient tumor	3	Available	Academia	General (MTA or contract)	michael.linnebacher@med.uni-rostock.de	Michael Linnebacher	University Medicine Rostock, General Surgery, Molecular Oncology and Immunotherapy	UMR/CUK/MOI
69	HROC232	Male	79	CIN	YES	Caucasian	Adenocarcinoma	Surgical sample	Colon	Right colon	T4,N1,M0,G2,R0,L1,V0	TNM staging system	UICC III	YES	Primary resection, 8 cycles of XELOX, after 12 month multiple metastases and palliative treatment with 10 cycles of FOLFIRI & Cetuximab (4 month)	2012	12	19	✟	Peritoneum, Lymph nodes paraaortic, Liver metastases	None	NSG mice	SPF near condition	Solid tumor	Subcutaneous	Tissue fragment	Fresh & frozen	T0-T1	54	50	59	↗	↗	1.9	Intermediately necrotic	NGS, Exom Sequencing	H&E-stained sections assessing morphologic features		Fingerprinting	High concordance between xenograft and patient tumor	0;1	Available	Academia	General (MTA or contract)	michael.linnebacher@med.uni-rostock.de	Michael Linnebacher	University Medicine Rostock, General Surgery, Molecular Oncology and Immunotherapy	UMR/CUK/MOI
70	HROC239	Female	72	CIN	YES	Caucasian	Adenocarcinoma	Surgical sample	Colon	Rectum	T4,N2b,M0,G2,R0,L0,V0	TNM staging system	UICC III	YES	Primary resection, adjuvant irradiation therapy (50,4 Gy)	2012	90	90	Alive	None	None	NMRI nude mice	SPF near condition	Solid tumor	Subcutaneous	Tissue fragment	Fresh & frozen	T0-T4	103	>244	153	↘	↗	5.7	Highly necrotic	NGS, Whole Exom Sequencing	H&E-stained sections assessing morphologic features	5-FU; Combi 5-FU + AZD6738	Fingerprinting	High concordance between xenograft and patient tumor	1;4	Available	Academia	General (MTA or contract)	michael.linnebacher@med.uni-rostock.de	Michael Linnebacher	University Medicine Rostock, General Surgery, Molecular Oncology and Immunotherapy	UMR/CUK/MOI
71	HROC248	Male	65	CIMP-H, non MSI	YES	Caucasian	Adenocarcinoma	Surgical sample	Colon	Right colon	T4,N2a,M1,G2,R2,L0,V1	TNM staging system	UICC IV	YES	Palliative resection, 12 cycles of FOLFOX & Bevacizumab, followed by 24 cycles of Bevacizumab & 5-FU/LV	2012	0	28	✟	Synchronous Peritoneum & Liver metastases	None	NSG and NMRI nude mice	SPF near condition	Solid tumor	Subcutaneous	Tissue fragment	Fresh & frozen	T0-T2	113	102	128	↗	↗	3.2	Intermediately necrotic	NGS, Exom Sequencing	H&E-stained sections assessing morphologic features		Fingerprinting	High concordance between xenograft and patient tumor	1;2	Available	Academia	General (MTA or contract)	michael.linnebacher@med.uni-rostock.de	Michael Linnebacher	University Medicine Rostock, General Surgery, Molecular Oncology and Immunotherapy	UMR/CUK/MOI
72	HROC251	Male	85	spMSI-H	YES	Caucasian	Adenocarcinoma	Surgical sample	Colon	Right colon	T3,N0,M0,G1,R0,L0,V0	TNM staging system	UICC II	YES	Primary resection, no adjuvant treatment	2013	26	26	✟	None	Prostate adenocarcinoma (2013) and Basalioma (2009)	NSG and NMRI nude mice	SPF near condition	Solid tumor	Subcutaneous	Tissue fragment	Fresh & frozen	T0-T3	62	75	119	↗	↗	4.2	Intermediately necrotic	NGS, Exom Sequencing	H&E-stained sections assessing morphologic features		Fingerprinting	High concordance between xenograft and patient tumor	2;3	Available	Academia	General (MTA or contract)	michael.linnebacher@med.uni-rostock.de	Michael Linnebacher	University Medicine Rostock, General Surgery, Molecular Oncology and Immunotherapy	UMR/CUK/MOI
73	HROC252Tu1	Male	45	Lynch syndrome	YES	Caucasian	Adenocarcinoma	Surgical sample	Colon	Left colon	T4,N0,M0,G3,R0,L0,V1	TNM staging system	UICC II	YES	Primary resection, adjuvant treatment with 12 cycles FOLFOX	2013	87	87	Alive	None	None	NSG and NMRI nude mice	SPF near condition	Solid tumor	Subcutaneous	Tissue fragment	Fresh & frozen	T0-T4	74	84	>192	↗	↗	5.2	Not necrotic	NGS, Exom Sequencing	H&E-stained sections assessing morphologic features		Fingerprinting	High concordance between xenograft and patient tumor	1;2;4	Available	Academia	General (MTA or contract)	michael.linnebacher@med.uni-rostock.de	Michael Linnebacher	University Medicine Rostock, General Surgery, Molecular Oncology and Immunotherapy	UMR/CUK/MOI
74	HROC252Tu2	Male	45	Lynch syndrome	YES	Caucasian	Adenocarcinoma	Surgical sample	Colon	Sigmoid	T4,N0,M0,G3,R0,L0,V1	TNM staging system	UICC II	YES		2013	87			None		NSG and NMRI nude mice	SPF near condition	Solid tumor	Subcutaneous	Tissue fragment	Fresh & frozen	T0-T2	129	167	92	↘	↘	3.6	Not necrotic	NGS, Exom Sequencing	H&E-stained sections assessing morphologic features		Fingerprinting	High concordance between xenograft and patient tumor	1;2	Available	Academia	General (MTA or contract)	michael.linnebacher@med.uni-rostock.de	Michael Linnebacher	University Medicine Rostock, General Surgery, Molecular Oncology and Immunotherapy	UMR/CUK/MOI
75	HROC252Tu3	Male	45	Lynch syndrome	YES	Caucasian	Adenocarcinoma	Surgical sample	Colon	Rectum	T4,N0,M0,G3,R0,L0,V1	TNM staging system	UICC II	YES		2013	87			None		NSG and NMRI nude mice	SPF near condition	Solid tumor	Subcutaneous	Tissue fragment	Fresh & frozen	T0-T2	92	76	105	↗	↗	4.4	Barely necrotic	NGS, Exom Sequencing	H&E-stained sections assessing morphologic features		Fingerprinting	High concordance between xenograft and patient tumor	1;2	Available	Academia	General (MTA or contract)	michael.linnebacher@med.uni-rostock.de	Michael Linnebacher	University Medicine Rostock, General Surgery, Molecular Oncology and Immunotherapy	UMR/CUK/MOI
76	HROC253Met1	Male	61	CIN	YES	Caucasian	Metastasis	Surgical sample	Colon	Liver				NO	Neoadjuvant therapy with 7 cycles FOLFIRI AVASTIN, followed by Hemihepatectomy right (liver first; R2-resection = HROC253Met1), followed by neoadj. short time irradiation (5 x 5 Gy) and rectal resection, 12 cycles of FOLFOX & Bevacizumab, followed by 21 cycles of FOLFIRI & Alibercept, followed by 6 month of Regorafenib, followed by 7 cycles of FOLFOX	2013	0	38	✟	Lymph nodes & Lung (2015)	Basalioma (2010)	NSG and NMRI nude mice	SPF near condition	Solid tumor	Subcutaneous	Tissue fragment	Fresh & frozen	T0-T2	85	78	131	↗	↗	3.5	Barely necrotic	NGS, Exom Sequencing	H&E-stained sections assessing morphologic features		Fingerprinting	High concordance between xenograft and patient tumor	0;2	Available	Academia	General (MTA or contract)	michael.linnebacher@med.uni-rostock.de	Michael Linnebacher	University Medicine Rostock, General Surgery, Molecular Oncology and Immunotherapy	UMR/CUK/MOI
77	HROC257	Female	84	spMSI-H	YES	Caucasian	Adenocarcinoma	Surgical sample	Colon	Right colon	T4,N2,M0,G3,R1,L1,V1	TNM staging system	UICC III	YES	No adjuvant treatment due to multimorbidity	2013	0	4	✟	None	None	NMRI nude mice	SPF near condition	Solid tumor	Subcutaneous	Tissue fragment	Fresh & frozen	T0-T3	39	>29	43	↗	↗	3.3	Not necrotic	NGS, Exom Sequencing	H&E-stained sections assessing morphologic features		Fingerprinting	High concordance between xenograft and patient tumor	1;2;3	Available	Academia	General (MTA or contract)	michael.linnebacher@med.uni-rostock.de	Michael Linnebacher	University Medicine Rostock, General Surgery, Molecular Oncology and Immunotherapy	UMR/CUK/MOI
78	HROC258	Female	77	CIN	YES	Caucasian	Adenocarcinoma	Surgical sample	Colon	Left colon	T3,N0,M0,G2,R0,L0,V0	TNM staging system	UICC II	NO	Primary tumor treatment with 5-FU in 2009-2010, resection of relapse (=HROC258)	2013	30	30	✟	None	Choroidea-CA (2003)	NSG and NMRI nude mice	SPF near condition	Solid tumor	Subcutaneous	Tissue fragment	Fresh & frozen	T0-T2	148	111	139	↗	↘	2.7	Highly necrotic		H&E-stained sections assessing morphologic features		Fingerprinting	High concordance between xenograft and patient tumor	2	Available	Academia	General (MTA or contract)	michael.linnebacher@med.uni-rostock.de	Michael Linnebacher	University Medicine Rostock, General Surgery, Molecular Oncology and Immunotherapy	UMR/CUK/MOI
79	HROC260	Female	79	CIN	YES	Caucasian	Adenocarcinoma	Surgical sample	Colon	Right colon	T3,N0,M0,G2,R0,L0,V0	TNM staging system	UICC II	YES	Primary resection, no adjuvant treatment	2013	59	59	✟	None	None	NSG and NMRI nude mice	SPF near condition	Solid tumor	Subcutaneous	Tissue fragment	Fresh & frozen	T0-T2	75	84	91	↗	↗	3.1	Barely necrotic	NGS, Exom Sequencing	H&E-stained sections assessing morphologic features	5-FU; AZD6738	Fingerprinting	High concordance between xenograft and patient tumor	1;2	Available	Academia	General (MTA or contract)	michael.linnebacher@med.uni-rostock.de	Michael Linnebacher	University Medicine Rostock, General Surgery, Molecular Oncology and Immunotherapy	UMR/CUK/MOI
80	HROC269	Female	76	spMSI-H	YES	Caucasian	Adenocarcinoma	Surgical sample	Colon	Right colon	T3,N1,M0,G2,R0,L0,V0	TNM staging system	UICC III	YES	No adjuvant treatment due to multimorbidity	2013	17	27	✟	Lymph nodes & Liver (2014)	None	NSG and NMRI nude mice	SPF near condition	Solid tumor	Subcutaneous	Tissue fragment	Fresh & frozen	T0-T1	88	102	81	↘	↘	1.7	Barely necrotic	NGS, Exom Sequencing	H&E-stained sections assessing morphologic features		Fingerprinting	High concordance between xenograft and patient tumor	0;1	Available	Academia	General (MTA or contract)	michael.linnebacher@med.uni-rostock.de	Michael Linnebacher	University Medicine Rostock, General Surgery, Molecular Oncology and Immunotherapy	UMR/CUK/MOI
81	HROC277	Male	77	CIN	YES	Caucasian	Adenocarcinoma	Surgical sample	Colon	Right colon/Appendix	T4,N0,M1,G2,R0,L0,V1	TNM staging system	UICC IV	YES	One-stage resection of right colon (HROC277) and hepatic metastasis (HROC277Met1) followed by adjuvant treatment with FOLFOX, followed by 7 cycles of 5-FU/LV, followed by 2 cycles of FOLFIRI & Bevacizumab, followed by repeated hepatic resection of metastases (HROC277Met2), followed by FOLFIRI & Bevacizumab of unknown duration	2013	0	39	✟	Synchronous Liver metastases	Carcinoma in sito Rectum (2003)	NSG and NMRI nude mice	SPF near condition	Solid tumor	Subcutaneous	Tissue fragment	Fresh & frozen	T0-T2	105	129	104	↘	↔	4.7	Highly necrotic	NGS, Whole Exom Sequencing	H&E-stained sections assessing morphologic features	5-FU; Irinotecan; Combi 5-FU + AZD6738	Fingerprinting	High concordance between xenograft and patient tumor	2	Available	Academia	General (MTA or contract)	michael.linnebacher@med.uni-rostock.de	Michael Linnebacher	University Medicine Rostock, General Surgery, Molecular Oncology and Immunotherapy	UMR/CUK/MOI
82	HROC277Met1	Male	77	CIN	YES	Caucasian	Metastasis	Surgical sample	Colon	Liver				YES		2013	0			None		NSG and NMRI nude mice	SPF near condition	Solid tumor	Subcutaneous	Tissue fragment	Fresh & frozen	T0-T3	106	117	140	↗	↗	5.7	Highly necrotic	NGS, Exom Sequencing	H&E-stained sections assessing morphologic features	Irinotecan	Fingerprinting	High concordance between xenograft and patient tumor	0;2;3	Available	Academia	General (MTA or contract)	michael.linnebacher@med.uni-rostock.de	Michael Linnebacher	University Medicine Rostock, General Surgery, Molecular Oncology and Immunotherapy	UMR/CUK/MOI
83	HROC277Met2	Male	78	CIN	YES	Caucasian	Metastasis	Surgical sample	Colon	Liver				NO		2014	0			Lung		NSG and NMRI nude mice	SPF near condition	Solid tumor	Subcutaneous	Tissue fragment	Fresh & frozen	T0-T4	66	75	54	↘	↘	4.2	Highly necrotic	NGS, Exom Sequencing	H&E-stained sections assessing morphologic features	5-FU; Irinotecan	Fingerprinting	High concordance between xenograft and patient tumor	0;2;4	Available	Academia	General (MTA or contract)	michael.linnebacher@med.uni-rostock.de	Michael Linnebacher	University Medicine Rostock, General Surgery, Molecular Oncology and Immunotherapy	UMR/CUK/MOI
84	HROC278	Female	76	CIMP-L, non MSI	YES	Caucasian	Adenocarcinoma	Surgical sample	Colon	Right colon	T4,N2,M1,G3,R2,L1,V1	TNM staging system	UICC IV	YES	Right hemicolectomy and omentum resection (R2), followed by 12 cycles of FOLFIRI & Bevacizumab	2013	0	26	✟	Synchronous Peritoneum metastases & Cervix metastases (2015)	Basaliom (2008)	NMRI nude mice	SPF near condition	Solid tumor	Subcutaneous	Tissue fragment	Fresh & frozen	T0-T1	75	70	77	↗	↔	3.4	Intermediately necrotic	NGS, Exom Sequencing	H&E-stained sections assessing morphologic features	Olaparib; 5-FU; AZD6738; Combi 5-FU + AZD6738	Fingerprinting	High concordance between xenograft and patient tumor	1	Available	Academia	General (MTA or contract)	michael.linnebacher@med.uni-rostock.de	Michael Linnebacher	University Medicine Rostock, General Surgery, Molecular Oncology and Immunotherapy	UMR/CUK/MOI
85	HROC278Met1	Female	76	CIMP-L, non MSI	YES	Caucasian	Metastasis	Surgical sample	Colon	Peritoneum				YES		2013	0			Cervix (2015)		NSG and NMRI nude mice	SPF near condition	Solid tumor	Subcutaneous	Tissue fragment	Fresh & frozen	T0-T2	49	67	56	↘	↗	3.8	Intermediately necrotic	NGS, Whole Exom Sequencing	H&E-stained sections assessing morphologic features	Oxaliplatin; Olaparib	Fingerprinting	High concordance between xenograft and patient tumor	1;2	Available	Academia	General (MTA or contract)	michael.linnebacher@med.uni-rostock.de	Michael Linnebacher	University Medicine Rostock, General Surgery, Molecular Oncology and Immunotherapy	UMR/CUK/MOI
86	HROC284Met1	Female	67	CIN	YES	Caucasian	Metastasis	Surgical sample	Colon	Liver				NO	Neoadjuvant chemo radiation (50,4 Gy + 2 cycles of 5-FU) followed by lower rectal resection (primary tumor); adjuvant treatment with 4 cycles 5-FU/LV, resection of metachronous liver metastases (HROC284Met1) 6 month after primary resection, followed by 10 cycles of FOLFIRI & Bevacizumab	2013	0	27	✟	Lung metastases	None	NSG and NMRI nude mice	SPF near condition	Solid tumor	Subcutaneous	Tissue fragment	Fresh & frozen	T0-T1	105	102	108	↗	↔	1.6	Not necrotic	NGS, Exom Sequencing	H&E-stained sections assessing morphologic features		Fingerprinting	High concordance between xenograft and patient tumor	0;1	Available	Academia	General (MTA or contract)	michael.linnebacher@med.uni-rostock.de	Michael Linnebacher	University Medicine Rostock, General Surgery, Molecular Oncology and Immunotherapy	UMR/CUK/MOI
87	HROC285	Female	30	Lynch syndrome	YES	Caucasian	Adenocarcinoma	Surgical sample	Colon	Left colon	T4b,N2,M1,G2,R2,L1,V0	TNM staging system	UICC IV	YES	Palliative treatment: 12 cycles of FOLFOX & Bevacizumab	2013	0	80	Alive	Multiple synchronous Liver metastases	None	NSG and NMRI nude mice	SPF near condition	Solid tumor	Subcutaneous	Tissue fragment	Fresh & frozen	T0-T2	50	44	50	↗	↔	2.6	Intermediately necrotic	NGS, Whole Exom Sequencing	H&E-stained sections assessing morphologic features	Oxaliplatin; 5-FU; AZD6738; Combi 5-FU + AZD6738	Fingerprinting	High concordance between xenograft and patient tumor	0;2	Available	Academia	General (MTA or contract)	michael.linnebacher@med.uni-rostock.de	Michael Linnebacher	University Medicine Rostock, General Surgery, Molecular Oncology and Immunotherapy	UMR/CUK/MOI
88	HROC288	Female	84	CIN	YES	Caucasian	Adenocarcinoma	Surgical sample	Colon	Sigmoid	T3,N1,M0,G3,R0,L0,V0	TNM staging system	UICC III	YES	No adjuvant treatment due to multimorbidity	2013	1	1	✟	None	Basalioma (2006)	NSG and NMRI nude mice	SPF near condition	Solid tumor	Subcutaneous	Tissue fragment	Fresh & frozen	T0-T4	162	>67	>274	↗	↗	7.8	Barely necrotic	NGS, Exom Sequencing	H&E-stained sections assessing morphologic features		Fingerprinting	High concordance between xenograft and patient tumor	1;4	Available	Academia	General (MTA or contract)	michael.linnebacher@med.uni-rostock.de	Michael Linnebacher	University Medicine Rostock, General Surgery, Molecular Oncology and Immunotherapy	UMR/CUK/MOI
89	HROC296	Female	92	CIN	YES	Caucasian	Adenocarcinoma	Surgical sample	Colon	Right colon	T3,N0,M0,G2,R0,L0,V0	TNM staging system	UICC II	YES	Primary resection, no adjuvant treatment	2013	77	77	✟	None	None	NSG and NMRI nude mice	SPF near condition	Solid tumor	Subcutaneous	Tissue fragment	Fresh & frozen	T0-T1	127	90	139	↗	↗	4.2	Highly necrotic	NGS, Exom Sequencing	H&E-stained sections assessing morphologic features		Fingerprinting	High concordance between xenograft and patient tumor	1	Available	Academia	General (MTA or contract)	michael.linnebacher@med.uni-rostock.de	Michael Linnebacher	University Medicine Rostock, General Surgery, Molecular Oncology and Immunotherapy	UMR/CUK/MOI
90	HROC300	Male	73	CIMP-H, non MSI	YES	Caucasian	Adenocarcinoma	Surgical sample	Colon	Rectum	T4,N1,M1,G2,R2,L0,V1	TNM staging system	UICC IV	YES	One-stage resection of tumor (HROC300) and liver metastases (HROC300Met1), followed by 6 cycles of FOLFIRI & Bevacizumab, after diagnosis of hepatic and pulmonal metastases palliative treatment with 11 cycles of FOLFIRI & Bevacizumab	2013	0	40	✟	Synchronous Liver metastases	None	NSG and NMRI nude mice	SPF near condition	Solid tumor	Subcutaneous	Tissue fragment	Fresh & frozen	T0-T3	149	107	240	↗	↗	3.8	Barely necrotic	NGS, Exom Sequencing	H&E-stained sections assessing morphologic features		Fingerprinting	High concordance between xenograft and patient tumor	1;3	Available	Academia	General (MTA or contract)	michael.linnebacher@med.uni-rostock.de	Michael Linnebacher	University Medicine Rostock, General Surgery, Molecular Oncology and Immunotherapy	UMR/CUK/MOI
91	HROC300Met1	Male	73	CIMP-H, non MSI	YES	Caucasian	Metastasis	Surgical sample	Colon	Liver				YES		2013	24			Lung		NSG and NMRI nude mice	SPF near condition	Solid tumor	Subcutaneous	Tissue fragment	Fresh & frozen	T0-T4	147	107	168	↗	↗	4.0	Not necrotic	NGS, Exom Sequencing	H&E-stained sections assessing morphologic features		Fingerprinting	High concordance between xenograft and patient tumor	3;4	Available	Academia	General (MTA or contract)	michael.linnebacher@med.uni-rostock.de	Michael Linnebacher	University Medicine Rostock, General Surgery, Molecular Oncology and Immunotherapy	UMR/CUK/MOI
92	HROC313Met1	Male	72	CIN	YES	Caucasian	Metastasis	Surgical sample	Colon	Lung				NO	Resection of UICCIII sigmoid carcinoma in 2011 followed by adjuvant therapy with 12 cycles of FOLFOX-4, 25 month after primary resection, resection of lung metastases (HROC313Met1, after 3 month repeated surgery for lung recurrence, followed by 12 cycles of FOLFIRI & Aflibercept and further resection of liver metastases (HROC131Met2)	2014	0	84	✟	Metachronous Liver metastases	Multiple Myeloma (2018)	NSG and NMRI nude mice	SPF near condition	Solid tumor	Subcutaneous	Tissue fragment	Fresh & frozen	T0-T2	164	76	173	↗	↗	4.7	Highly necrotic	NGS, Exom Sequencing	H&E-stained sections assessing morphologic features		Fingerprinting	High concordance between xenograft and patient tumor	0;1;2	Available	Academia	General (MTA or contract)	michael.linnebacher@med.uni-rostock.de	Michael Linnebacher	University Medicine Rostock, General Surgery, Molecular Oncology and Immunotherapy	UMR/CUK/MOI
93	HROC313Met2	Male	74	CIN	YES	Caucasian	Metastasis	Surgical sample	Colon	Liver				NO		2015	0			None		NSG and NMRI nude mice	SPF near condition	Solid tumor	Subcutaneous	Tissue fragment	Fresh & frozen	T0-T3	150	>243	124	↘	↘	3.6	Highly necrotic	NGS, Exom Sequencing	H&E-stained sections assessing morphologic features		Fingerprinting	High concordance between xenograft and patient tumor	1;3	Available	Academia	General (MTA or contract)	michael.linnebacher@med.uni-rostock.de	Michael Linnebacher	University Medicine Rostock, General Surgery, Molecular Oncology and Immunotherapy	UMR/CUK/MOI
94	HROC315	Female	42	Lynch syndrome	YES	Asian	Adenocarcinoma	Surgical sample	Colon	Left colon	T3,N2b,M0,G3,R0,L0,V1	TNM staging system	UICC III	YES	Primary resection followed by 12 cycles of FOLFOX	2014	74	74	Alive	None	None	NSG and NMRI nude mice	SPF near condition	Solid tumor	Subcutaneous	Tissue fragment	Fresh & frozen	T0-T1	59	61	56	↘	↔	2.8	Highly necrotic	NGS, Exom Sequencing	H&E-stained sections assessing morphologic features		Fingerprinting	High concordance between xenograft and patient tumor	1	Available	Academia	General (MTA or contract)	michael.linnebacher@med.uni-rostock.de	Michael Linnebacher	University Medicine Rostock, General Surgery, Molecular Oncology and Immunotherapy	UMR/CUK/MOI
95	HROC324	Female	55	Lynch syndrome	YES	Caucasian	Adenocarcinoma	Surgical sample	Colon	Right colon	T3,N2,M1a,G3,R2,L1,V0	TNM staging system	UICC IV	YES	Right hemicolectomy (HROC324), followed by 5 cycles of FOLFOX & Bevacizumab, followed by resection of hepatic metastasis (R1) and palliative treatment with 2 cycles of FOLFIRI & Aflibercept, followed by 2 month 5-FU/LV & Bevacizumab	2014	0	13	✟	Synchronous Liver metastases	none	NSG and NMRI nude mice	SPF near condition	Solid tumor	Subcutaneous	Tissue fragment	Fresh & frozen	T0-T2	75	85	86	↔	↗	2.1	Intermediately necrotic	NGS, Exom Sequencing	H&E-stained sections assessing morphologic features		Fingerprinting	High concordance between xenograft and patient tumor	0;2	Available	Academia	General (MTA or contract)	michael.linnebacher@med.uni-rostock.de	Michael Linnebacher	University Medicine Rostock, General Surgery, Molecular Oncology and Immunotherapy	UMR/CUK/MOI
96	HROC345	Female	75	CIN	YES	Caucasian	Adenocarcinoma	Surgical sample	Colon	Jejunum	T4,N2,M0,G3,R0,L1,V0	TNM staging system	UICC III	YES	Primary resection followed by adjuvant treatment with 6 cycles of Capecitabine	2014	67	67	Alive	None	Lentiginous melanoma (2005) Melanoma in sito (2008)	NMRI nude mice	SPF near condition	Solid tumor	Subcutaneous	Tissue fragment	Fresh & frozen	T0-T1	116	72	145	↗	↗	3.1	Not necrotic	NGS, Exom Sequencing	H&E-stained sections assessing morphologic features		Fingerprinting	High concordance between xenograft and patient tumor	1	Available	Academia	General (MTA or contract)	michael.linnebacher@med.uni-rostock.de	Michael Linnebacher	University Medicine Rostock, General Surgery, Molecular Oncology and Immunotherapy	UMR/CUK/MOI
97	HROC346Tu1	Female	77	spMSI-H	YES	Caucasian	Adenocarcinoma	Surgical sample	Colon	Right colon	T3b,N2,M0,G3,R0,L1,V0	TNM staging system	UICC III	YES	Primary resection followed by adjuvant treatment with 4 cycles of Capecitabine	2014	18	67	Alive	Bone metastases (2019)	Basalioma (2010) Relapse Basalioma (2012)	NSG and NMRI nude mice	SPF near condition	Solid tumor	Subcutaneous	Tissue fragment	Fresh & frozen	T0-T2	98	117	79	↘	↘	2.9	No specific incidents	NGS, Exom Sequencing	H&E-stained sections assessing morphologic features		Fingerprinting	High concordance between xenograft and patient tumor	1;2	Available	Academia	General (MTA or contract)	michael.linnebacher@med.uni-rostock.de	Michael Linnebacher	University Medicine Rostock, General Surgery, Molecular Oncology and Immunotherapy	UMR/CUK/MOI
98	HROC348	Male	77	CIN	YES	Caucasian	Adenocarcinoma	Surgical sample	Colon	Sigmoid	T3,N2,M1,G3,R2,L0,V2	TNM staging system	UICC IV	NO	Neoadj. Irridation (5x5 Gy short time) followed by one-stage resection of tumor (HROC348) and liver metastasis (HROC348Met1) (R2). Palliative treatment with 3 cycles of FOLFIRI & Cetuximab, followed by 4 month of Cetuximab, followed by 9 cycles of FOLFIRI & Cetuximab, followed by 16 cycles of FOLFOX & Bevacizumab, followed by 4 cycles of 5-FU/LV & Bevacizumab, followed by 5 cycles of Irinotecan &…	2014	0	30	✟	Synchronous Liver metastases & Lung metastases (2015)	Anal gland cancer (2014)	NSG and NMRI nude mice	SPF near condition	Solid tumor	Subcutaneous	Tissue fragment	Fresh & frozen	T0-T2	86	>148	99	↘	↗	3.2	Intermediately necrotic	NGS, Exom Sequencing	H&E-stained sections assessing morphologic features		Fingerprinting	High concordance between xenograft and patient tumor	1;2	Available	Academia	General (MTA or contract)	michael.linnebacher@med.uni-rostock.de	Michael Linnebacher	University Medicine Rostock, General Surgery, Molecular Oncology and Immunotherapy	UMR/CUK/MOI
99	HROC348Met1	Male	77	CIN	YES	Caucasian	Metastasis	Surgical sample	Colon	Liver				NO		2014	0			Lung metastases (2015)		NSG and NMRI nude mice	SPF near condition	Solid tumor	Subcutaneous	Tissue fragment	Fresh & frozen	T0-T3	89	96	161	↗	↗	5.7	Intermediately necrotic	NGS, Exom Sequencing	H&E-stained sections assessing morphologic features		Fingerprinting	High concordance between xenograft and patient tumor	1;2;3	Available	Academia	General (MTA or contract)	michael.linnebacher@med.uni-rostock.de	Michael Linnebacher	University Medicine Rostock, General Surgery, Molecular Oncology and Immunotherapy	UMR/CUK/MOI
100	HROC355	Female	62	CIMP-H, non MSI	YES	Caucasian	Adenocarcinoma	Surgical sample	Colon	Right colon	T4,N1,M1,G3,R2,L1,V1	TNM staging system	UICC IV	YES	Three stage resection of primary tumor (HROC355) and liver met: 1. primary resection, 2. liver resection of synchronous liver metastases followed by adjuvant treatment with 12 cycles FOLFOX, 3. liver resection of metachronous metastases followed by Folfiri & Bevacizumab	2014	0	65	Alive	synchronous Liver metastases, metachronous Liver metastases (2017)	None	NSG and NMRI nude mice	SPF near condition	Solid tumor	Subcutaneous	Tissue fragment	Fresh & frozen	T0-T1	287	250	324	↗	↗	4.5	Not necrotic	NGS, Exom Sequencing	H&E-stained sections assessing morphologic features		Fingerprinting	High concordance between xenograft and patient tumor	0;1	Available	Academia	General (MTA or contract)	michael.linnebacher@med.uni-rostock.de	Michael Linnebacher	University Medicine Rostock, General Surgery, Molecular Oncology and Immunotherapy	UMR/CUK/MOI
101	HROC357	Female	41	CIN	YES	Caucasian	Adenocarcinoma	Surgical sample	Colon	Transverse	T3,N0,M0,G2,R0,L0,V0	TNM staging system	UICC II	YES	Primary resection, no adjuvant treatment	2015	62	62	Alive	None	None	NSG and NMRI nude mice	SPF near condition	Solid tumor	Subcutaneous	Tissue fragment	Fresh & frozen	T0-T3	72	75	117	↗	↗	4.0	Barely necrotic	NGS, Exom Sequencing	H&E-stained sections assessing morphologic features		Fingerprinting	High concordance between xenograft and patient tumor	0;3	Available	Academia	General (MTA or contract)	michael.linnebacher@med.uni-rostock.de	Michael Linnebacher	University Medicine Rostock, General Surgery, Molecular Oncology and Immunotherapy	UMR/CUK/MOI
102	HROC362	Male	72	CIN	YES	Caucasian	Adenocarcinoma	Surgical sample	Colon	Sigmoid	T3,N2a,M1,G2,R2,L0,V1	TNM staging system	UICC IV	YES	Anterior resection (HROC362) with cystectomie followed by 10 cycles of FOLFOX & Panitumumab, followed by right hemihepatectomy (HROC362Met1)	2015	0	13	✟	Synchron lung & liver	None	NSG and NMRI nude mice	SPF near condition	Solid tumor	Subcutaneous	Tissue fragment	Fresh & frozen	T0-T3	104	183	81	↘	↘	3.7	Highly necrotic	NGS, Exom Sequencing	H&E-stained sections assessing morphologic features		Fingerprinting	High concordance between xenograft and patient tumor	2;3	Available	Academia	General (MTA or contract)	michael.linnebacher@med.uni-rostock.de	Michael Linnebacher	University Medicine Rostock, General Surgery, Molecular Oncology and Immunotherapy	UMR/CUK/MOI
103	HROC362Met1	Male	73	CIN	YES	Caucasian	Metastasis	Surgical sample	Colon	Liver				YES		2016	1			None		NSG and NMRI nude mice	SPF near condition	Solid tumor	Subcutaneous	Tissue fragment	Fresh & frozen	T0-T2	190	219	205	↘	↗	3.1	Intermediately necrotic		H&E-stained sections assessing morphologic features		Fingerprinting	High concordance between xenograft and patient tumor	2	Available	Academia	General (MTA or contract)	michael.linnebacher@med.uni-rostock.de	Michael Linnebacher	University Medicine Rostock, General Surgery, Molecular Oncology and Immunotherapy	UMR/CUK/MOI
104	HROC370	Female	77	spMSI-H	YES	Caucasian	Adenocarcinoma	Surgical sample	Colon	Right colon	T2,N0,M0,G2,R0,L0,V0	TNM staging system	UICC I	YES	Primary resection, no adjuvant treatment	2015	56	56	Alive	None	None	NSG and NMRI nude mice	SPF near condition	Solid tumor	Subcutaneous	Tissue fragment	Fresh & frozen	T0-T1	46	36	49	↗	↔	2.0	Intermediately necrotic	NGS, Exom Sequencing	H&E-stained sections assessing morphologic features		Fingerprinting	High concordance between xenograft and patient tumor	0;1	Available	Academia	General (MTA or contract)	michael.linnebacher@med.uni-rostock.de	Michael Linnebacher	University Medicine Rostock, General Surgery, Molecular Oncology and Immunotherapy	UMR/CUK/MOI
105	HROC383	Female	83	spMSI-H	YES	Caucasian	Adenocarcinoma	Surgical sample	Colon	Transverse	T3,N0,M0,G3,R0,L0,V0	TNM staging system	UICC II	YES	Primary resection, no adjuvant treatment	2015	53	53	Alive	None	None	NSG and NMRI nude mice	SPF near condition	Solid tumor	Subcutaneous	Tissue fragment	Fresh & frozen	T0-T2	64	80	68	↘	↗	2.2	Not necrotic	NGS, Exom Sequencing	H&E-stained sections assessing morphologic features	AZD6738	Fingerprinting	High concordance between xenograft and patient tumor	1;2	Available	Academia	General (MTA or contract)	michael.linnebacher@med.uni-rostock.de	Michael Linnebacher	University Medicine Rostock, General Surgery, Molecular Oncology and Immunotherapy	UMR/CUK/MOI
106	HROC385Met1	Male	71	CIN	YES	Caucasian	Metastasis	Surgical sample	Colon	Liver				NO	In 2016 left hemicolectomy (HROC385) with laparoscopic rectum resection for multiple carcinomas of the colorectum + pulmonary embolism + appendectomy. Adjuvant treatment declined by patient. 4 month later complete resection of a single liver metastasis and adjuvant treatment with 12 cycles of 5-FU/LV. Followed by complete resection of recurrent metastase (HROC385Met1), due to subsequent recurrenc…	2017	0	51	Alive	Lymph nodes (2018)	Prostate adenocarcinoma (2004)	NSG and NMRI nude mice	SPF near condition	Solid tumor	Subcutaneous	Tissue fragment	Fresh & frozen	T0-T2	102	109	92	↘	↘	3.5	Intermediately necrotic	NGS, Exom Sequencing	H&E-stained sections assessing morphologic features		Fingerprinting	High concordance between xenograft and patient tumor	0;2	Available	Academia	General (MTA or contract)	michael.linnebacher@med.uni-rostock.de	Michael Linnebacher	University Medicine Rostock, General Surgery, Molecular Oncology and Immunotherapy	UMR/CUK/MOI
107	HROC386Tu1	Male	81	spMSI-H	YES	Caucasian	Adenocarcinoma	Surgical sample	Colon	Transverse	T2,N0,M0,G1,R0,L0,V0	TNM staging system	UICC I	YES	Primary resection, no adjuvant treatment	2016	51	51	Alive	None	Stomach-CA (2018) Colon carcinoma ascendens (2018)	NSG and NMRI nude mice	SPF near condition	Solid tumor	Subcutaneous	Tissue fragment	Fresh & frozen	T0-T2	110	131	76	↘	↘	2.6	Intermediately necrotic	NGS, Whole Exom Sequencing	H&E-stained sections assessing morphologic features		Fingerprinting	High concordance between xenograft and patient tumor	1;2	Available	Academia	General (MTA or contract)	michael.linnebacher@med.uni-rostock.de	Michael Linnebacher	University Medicine Rostock, General Surgery, Molecular Oncology and Immunotherapy	UMR/CUK/MOI
108	HROC386Tu2	Male	84	spMSI-H	YES	Caucasian	Adenocarcinoma	Surgical sample	Colon	Right colon	T3,N1,M0,G2,R0,L1,V0	TNM staging system	UICC III	YES	Primary resection, no adjuvant treatment declined by patient	2018	23			None	Stomach-CA (2018) Colon carcinoma left flexure (2016)	NSG and NMRI nude mice	SPF near condition	Solid tumor	Subcutaneous	Tissue fragment	Fresh & frozen	T0-T2	85	>193	85	↘	↔	2.8	Barely necrotic		H&E-stained sections assessing morphologic features		Fingerprinting	High concordance between xenograft and patient tumor	2	Available	Academia	General (MTA or contract)	michael.linnebacher@med.uni-rostock.de	Michael Linnebacher	University Medicine Rostock, General Surgery, Molecular Oncology and Immunotherapy	UMR/CUK/MOI
109	HROC389Met2	Male	61	CIN	YES	Caucasian	Metastasis	Surgical sample	Colon	Liver				NO	Neaodjuvant radiochemotherapy for metastatic rectal cancer with 5 x 5 Gy + 4 cycles of FOLFOX + bevacizumab 1. resection of hepatic metastases (=HROC389Met1) followed by 2. lower anterior resection (HROC389) followed by adjuvant treatment with FOLFOX 10 cycles in 2016. In 2017 left hemihepatectomy (=HROC389Met2) and 6 cycles of FOLFOX	2017	0	49	Alive	None	None	NSG mice	SPF near condition	Solid tumor	Subcutaneous	Tissue fragment	Fresh & frozen	T0-T1	100	100	>154	↗	↗	3.3	Highly necrotic		H&E-stained sections assessing morphologic features		Fingerprinting	High concordance between xenograft and patient tumor	1	Available	Academia	General (MTA or contract)	michael.linnebacher@med.uni-rostock.de	Michael Linnebacher	University Medicine Rostock, General Surgery, Molecular Oncology and Immunotherapy	UMR/CUK/MOI
110	HROC395Met1	Male	63	CIN	YES	Caucasian	Metastasis	Surgical sample	Colon	Liver				YES	Lower anterior resection of rectal carcinoma (HROC395) and liver metastases resection (HROC395Met1), palliative treatment with FOLFOX	2017	0	2	✟	None	None	NSG mice	SPF near condition	Solid tumor	Subcutaneous	Tissue fragment	Fresh & frozen	T0-T1	86	104	68	↘	↘	2.3	Barely necrotic	NGS, Exom Sequencing	H&E-stained sections assessing morphologic features		Fingerprinting	High concordance between xenograft and patient tumor	0;1	Available	Academia	General (MTA or contract)	michael.linnebacher@med.uni-rostock.de	Michael Linnebacher	University Medicine Rostock, General Surgery, Molecular Oncology and Immunotherapy	UMR/CUK/MOI
111	HROC399	Male	55	CIN	YES	Caucasian	Adenocarcinoma	Surgical sample	Colon	Right colon	T3,N0,M0,G2,R0,L0,V0	TNM staging system	UICC II	YES	Primary resection, no adjuvant treatment	2017	33	33	Alive	None	None	NSG and NMRI nude mice	SPF near condition	Solid tumor	Subcutaneous	Tissue fragment	Fresh & frozen	T0-T2	84	83	119	↗	↗	2.1	Barely necrotic	NGS, Whole Exom Sequencing	H&E-stained sections assessing morphologic features		Fingerprinting	High concordance between xenograft and patient tumor	1;2	Available	Academia	General (MTA or contract)	michael.linnebacher@med.uni-rostock.de	Michael Linnebacher	University Medicine Rostock, General Surgery, Molecular Oncology and Immunotherapy	UMR/CUK/MOI
112	HROC400	Female	72	spMSI-H	YES	Caucasian	Adenocarcinoma	Surgical sample	Colon	Right colon	T2,N0,M0,G2,R0,L0,V0	TNM staging system	UICC I	YES	Primary resection, no adjuvant treatment	2017	32	32	Alive	None	None	NSG and NMRI nude mice	SPF near condition	Solid tumor	Subcutaneous	Tissue fragment	Fresh & frozen	T0-T1	98	162	66	↘	↘	2.6	Not necrotic	NGS, Whole Exom Sequencing	H&E-stained sections assessing morphologic features		Fingerprinting	High concordance between xenograft and patient tumor	1	Available	Academia	General (MTA or contract)	michael.linnebacher@med.uni-rostock.de	Michael Linnebacher	University Medicine Rostock, General Surgery, Molecular Oncology and Immunotherapy	UMR/CUK/MOI
113	HROC404	Female	75	spMSI-H	YES	Caucasian	Adenocarcinoma	Surgical sample	Colon	Right colon	T3,N1,M0,G3,R0,L0,V1	TNM staging system	UICC III	YES	Primary resection and adjuvant treatment with 8 cycles of FOLFOX	2017	29	29	Alive	None	None	NSG and NMRI nude mice	SPF near condition	Solid tumor	Subcutaneous	Tissue fragment	Fresh & frozen	T0-T1	175	115	294	↗	↗	1.7	No specific incidents	NGS, Whole Exom Sequencing	H&E-stained sections assessing morphologic features		Fingerprinting	High concordance between xenograft and patient tumor	1	Available	Academia	General (MTA or contract)	michael.linnebacher@med.uni-rostock.de	Michael Linnebacher	University Medicine Rostock, General Surgery, Molecular Oncology and Immunotherapy	UMR/CUK/MOI
114	HROC405	Female	82	CIN	YES	Caucasian	Adenocarcinoma	Surgical sample	Colon	Right colon	T4,N2b,M1b,G2,R1,L1,V0	TNM staging system	UICC IV	YES	No adjuvant treatment due to multimorbidity	2017	0	13	✟	Synchronous Liver, Lymph nodes and Peritoneum metastases	None	NSG and NMRI nude mice	SPF near condition	Solid tumor	Subcutaneous	Tissue fragment	Fresh & frozen	T0-T2	166	204	150	↘	↘	3.7	Intermediately necrotic	NGS, Whole Exom Sequencing	H&E-stained sections assessing morphologic features		Fingerprinting	High concordance between xenograft and patient tumor	1;2	Available	Academia	General (MTA or contract)	michael.linnebacher@med.uni-rostock.de	Michael Linnebacher	University Medicine Rostock, General Surgery, Molecular Oncology and Immunotherapy	UMR/CUK/MOI
115	HROC405Met1	Female	82	CIN	YES	Caucasian	Metastasis	Surgical sample	Colon	Liver				YES	No adjuvant treatment due to multimorbidity	2017	0			None		NSG and NMRI nude mice	SPF near condition	Solid tumor	Subcutaneous	Tissue fragment	Fresh & frozen	T0-T2	255	295	240	↘	↘	3.9	Intermediately necrotic	NGS, Whole Exom Sequencing	H&E-stained sections assessing morphologic features		Fingerprinting	High concordance between xenograft and patient tumor	1;2	Available	Academia	General (MTA or contract)	michael.linnebacher@med.uni-rostock.de	Michael Linnebacher	University Medicine Rostock, General Surgery, Molecular Oncology and Immunotherapy	UMR/CUK/MOI
116	HROC407	Female	83	spMSI-H	YES	Caucasian	Adenocarcinoma	Surgical sample	Colon	Right colon	T3,N0,M0,G2,R0,L1,V0	TNM staging system	UICC II	YES	Primary resection, no adjuvant treatment	2018	24	24	Alive	None	Spinaliom (2016)	NSG and NMRI nude mice	SPF near condition	Solid tumor	Subcutaneous	Tissue fragment	Fresh & frozen	T0-T2	97	127	82	↘	↘	2.0	Barely necrotic	NGS, Whole Exom Sequencing	H&E-stained sections assessing morphologic features		Fingerprinting	High concordance between xenograft and patient tumor	1;2	Available	Academia	General (MTA or contract)	michael.linnebacher@med.uni-rostock.de	Michael Linnebacher	University Medicine Rostock, General Surgery, Molecular Oncology and Immunotherapy	UMR/CUK/MOI
117	HROC415Met1	Male	33	Lynch syndrome	YES	Caucasian	Metastasis	Surgical sample	Colon	Abdominal wall				YES	In 2017 Ileocecal resection for appendicitis, followed by completing right hemicolectomy and peritonectomy, 10 cycles of FOLFOX4, followed by resection of metachronous abdominal wall metastasis (=HROC415Met1) followed by 12 cycles FOLFIRI & Bevacizumab	2018	0	22	Alive	Connective tissue subcutaneous metastases	None	NSG mice	SPF near condition	Solid tumor	Subcutaneous	Tissue fragment	Fresh & frozen	T0-T1	84	111	75	↘	↘	1.7	Highly necrotic	NGS, Whole Exom Sequencing	H&E-stained sections assessing morphologic features		Fingerprinting	High concordance between xenograft and patient tumor	1	Available	Academia	General (MTA or contract)	michael.linnebacher@med.uni-rostock.de	Michael Linnebacher	University Medicine Rostock, General Surgery, Molecular Oncology and Immunotherapy	UMR/CUK/MOI
118	HROC419	Female	88	spMSI-H	YES	Caucasian	Adenocarcinoma	Surgical sample	Colon	Right colon	T3,N0,M0,G3,R0,L0,V1	TNM staging system	UICC II	YES	Primary resection, no adjuvant treatment	2018	21	21	Alive	None	None	NSG mice	SPF near condition	Solid tumor	Subcutaneous	Tissue fragment	Fresh & frozen	T0-T1	58	67	50	↘	↘	1.5	Not necrotic	NGS, Whole Exom Sequencing	H&E-stained sections assessing morphologic features		Fingerprinting	High concordance between xenograft and patient tumor	0;1	Available	Academia	General (MTA or contract)	michael.linnebacher@med.uni-rostock.de	Michael Linnebacher	University Medicine Rostock, General Surgery, Molecular Oncology and Immunotherapy	UMR/CUK/MOI
119	HROC425	Male	91	CIN	YES	Caucasian	Adenocarcinoma	Surgical sample	Colon	Right colon	T4,N2,M0,G2,R0,L0,V1	TNM staging system	UICC III	YES	No adjuvant treatment due to multimorbidity	2018	1	1	✟	None	Myelodysplastic syndrome (2017)	NSG and NMRI nude mice	SPF near condition	Solid tumor	Subcutaneous	Tissue fragment	Fresh & frozen	T0-T1	122	157	53	↘	↘	2.8	Intermediately necrotic		H&E-stained sections assessing morphologic features		Fingerprinting	High concordance between xenograft and patient tumor	0;1	Available	Academia	General (MTA or contract)	michael.linnebacher@med.uni-rostock.de	Michael Linnebacher	University Medicine Rostock, General Surgery, Molecular Oncology and Immunotherapy	UMR/CUK/MOI
120	HROC427	Female	78	spMSI-H	YES	Caucasian	Adenocarcinoma	Surgical sample	Colon	Right colon	T3,N0,M0,G2,R0,L0,V0	TNM staging system	UICC II	YES	Primary resection, no adjuvant treatment	2018	19	19	Alive	None	None	NSG and NMRI nude mice	SPF near condition	Solid tumor	Subcutaneous	Tissue fragment	Fresh & frozen	T0-T1	88	103	81	↘	↘	1.8	Barely necrotic		H&E-stained sections assessing morphologic features		Fingerprinting	High concordance between xenograft and patient tumor	1	Available	Academia	General (MTA or contract)	michael.linnebacher@med.uni-rostock.de	Michael Linnebacher	University Medicine Rostock, General Surgery, Molecular Oncology and Immunotherapy	UMR/CUK/MOI
121	HROC428	Male	72	CIN	YES	Caucasian	Adenocarcinoma	Surgical sample	Colon	Sigmoid	T3,N1,M0,G2,R0,L0,V0	TNM staging system	UICC III	YES	No adjuvant treatment due to postoperative complications	2018	17	18	Alive	None	None	NSG and NMRI nude mice	SPF near condition	Solid tumor	Subcutaneous	Tissue fragment	Fresh & frozen	T0-T1	48	>213	48	↘	↔	3.0	Highly necrotic	NGS, Whole Exom Sequencing	H&E-stained sections assessing morphologic features		Fingerprinting	High concordance between xenograft and patient tumor	1	Available	Academia	General (MTA or contract)	michael.linnebacher@med.uni-rostock.de	Michael Linnebacher	University Medicine Rostock, General Surgery, Molecular Oncology and Immunotherapy	UMR/CUK/MOI
122	HROC430	Female	55	CIN	YES	Caucasian	Adenocarcinoma	Surgical sample	Colon	Right colon	T2,N0,M0,G2,R0,L0,V0	TNM staging system	UICC I	YES	Primary resection,first no adjuvant treatment, followed by lung resection & sytematic lymphnode resection in 2019 followed by Capecitabine & Oxaliplatin for 7 cycles	2018	6	18	Alive	Lung metastases	Ovarian cancer (2018)	NSG and NMRI nude mice	SPF near condition	Solid tumor	Subcutaneous	Tissue fragment	Fresh & frozen	T0-T2	92	97	82	↘	↘	3.5	Highly necrotic	NGS, Whole Exom Sequencing	H&E-stained sections assessing morphologic features		Fingerprinting	High concordance between xenograft and patient tumor	1;2	Available	Academia	General (MTA or contract)	michael.linnebacher@med.uni-rostock.de	Michael Linnebacher	University Medicine Rostock, General Surgery, Molecular Oncology and Immunotherapy	UMR/CUK/MOI
123	HROC444	Female	86	spMSI-H	YES	Caucasian	Adenocarcinoma	Surgical sample	Colon	Right colon	T3,N0,M0,G3,R0,L0,V0	TNM staging system	UICC II	YES	Primary resection, no adjuvant treatment	2019	13	13	Alive	None	Basalioma (2011)	NSG and NMRI nude mice	SPF near condition	Solid tumor	Subcutaneous	Tissue fragment	Fresh & frozen	T0-T1	113	>97	113	↗	↔	2.0	Not necrotic	NGS, Whole Exom Sequencing	H&E-stained sections assessing morphologic features		Fingerprinting	High concordance between xenograft and patient tumor	0;1	Available	Academia	General (MTA or contract)	michael.linnebacher@med.uni-rostock.de	Michael Linnebacher	University Medicine Rostock, General Surgery, Molecular Oncology and Immunotherapy	UMR/CUK/MOI
124	HROC447	Female	59	CIN	YES	Caucasian	Adenocarcinoma	Surgical sample	Colon	Left colon	T3,N0,M2,G2,R0,L0,V1	TNM staging system	UICC IV	YES	Right hemicolectomy followed by liver resection, no adjuvant threatment	2019	0	12	Alive	Synchronous liver metastases	None	NSG mice	SPF near condition	Solid tumor	Subcutaneous	Tissue fragment	Fresh & frozen	T0	64	64	64	↔	↔	1.8	No specific incidents	NGS, Whole Exom Sequencing	H&E-stained sections assessing morphologic features		Fingerprinting	High concordance between xenograft and patient tumor	0	Available	Academia	General (MTA or contract)	michael.linnebacher@med.uni-rostock.de	Michael Linnebacher	University Medicine Rostock, General Surgery, Molecular Oncology and Immunotherapy	UMR/CUK/MOI
125	HROC450Met1	Male	59	CIN	YES	Caucasian	Adenocarcinoma	Surgical sample	Colon	Liver				YES	Resection 1. Sigma Ca (HROC450) followed by liver metastases resection (HROC450Met1) followed by post OP radiotherapy with total dosage 50,4 Gy + 1,8 Gy Boost	2019	10	12	Alive	Metachronous lung metastases	Oral cancer (2016)	NSG and NMRI nude mice	SPF near condition	Solid tumor	Subcutaneous	Tissue fragment	Fresh & frozen	T0-T1	115	67	140	↗	↗	2.6	Intermediately necrotic	NGS, Whole Exom Sequencing	H&E-stained sections assessing morphologic features		Fingerprinting	High concordance between xenograft and patient tumor	1	Available	Academia	General (MTA or contract)	michael.linnebacher@med.uni-rostock.de	Michael Linnebacher	University Medicine Rostock, General Surgery, Molecular Oncology and Immunotherapy	UMR/CUK/MOI
