# Supplementary material for: The HROC-Xenobank—A High Quality Assured PDX Biobank of >100 Individual Colorectal Cancer Models
Source: Cancers (Basel). 2021 Nov 23;13(23):5882. doi: 10.3390/cancers13235882 (PMC8656526; doi:10.3390/cancers13235882)
Supplement: Supplementary file 1 [file cancers-13-05882-s001.zip › cancers-1460613-supplementary-v6/SupplementaryTable2_Comparisonfreshvs.vitallyfrozentransfer.xlsx]

## Sheet: Tabelle1
	Time to harvest fresh transfer						Time to harvest vitally frozen transfer
	HROC24	T2	M1	NOD SCID	44		HROC24	fT2	M8	NMRI nu/nu	42
	HROC24	T2	M2	NOD SCID	51		HROC24	fT2	M10	NSG	45
							HROC24	fT2	M11	NSG	45
	Mean Value:				47.5		Mean Value:				44
	HROC29	T1	M1	NOD SCID	63		HROC29	fT1	M1	NSG	38
	HROC29	T1	M2	NOD SCID	63		HROC29	fT1	M2	NSG	49
	HROC29	T1	M3	NOD SCID	60
	Mean Value:				62		Mean Value:				43.5
	HROC29	T4	M2	NMRI nu/nu	113		HROC29	fT4	M1	NMRI nu/nu	80
							HROC29	fT4	M3	NMRI nu/nu	43
	Mean Value:				113		Mean Value:				61.5
	HROC32	T4	M3	NMRI nu/nu	69		HROC32	fT4	M1	NMRI nu/nu	205
	HROC32	T4	M4	NMRI nu/nu	69		HROC32	fT4	M2	NMRI nu/nu	205
	Mean Value:				69		Mean Value:				205
	HROC39	T3	M1	NMRI nu/nu	49		HROC39	fT3	M1	NMRI nu/nu	128
	HROC39	T3	M2	NMRI nu/nu	63		HROC39	fT3	M2	NMRI nu/nu	138
	Mean Value:				56		Mean Value:				133
	HROC40	T1	M1	NOD SCID	52		HROC40	fT1	M1	NMRI nu/nu	130
	HROC40	T1	M3	NOD SCID	67		HROC40	fT1	M2	NMRI nu/nu	130
							HROC40	fT1	M3	NSG	82
							HROC40	fT1	M4	NSG	96
	Mean Value:				59.5		Mean Value:				109.5
	HROC48Met	T1	M1	NMRI nu/nu	78		HROC48Met	fT1	M1	NSG	61
	HROC48Met	T1	M2	NMRI nu/nu	78		HROC48Met	fT1	M2	NSG	75
	Mean Value:				78		Mean Value:				68
	HROC59	T0	M1	NMRI nu/nu	61		HROC59	fT0	M1	NMRI nu/nu	64
	HROC59	T0	M2	NMRI nu/nu	83		HROC59	fT0	M2	NMRI nu/nu	85
	Mean Value:				72		Mean Value:				74.5
	HROC68	T0	M1	NMRI nu/nu	119		HROC68	fT0	M1	NMRI nu/nu	150
	HROC71	T2	M1	NMRI nu/nu	52		HROC71	fT2	M1	NMRI nu/nu	112
							HROC71	fT2	M3	NMRI nu/nu	58
							HROC71	fT2	M4	NMRI nu/nu	70
	Mean Value:				52		Mean Value:				80
	HROC72	T2	M2	NSG	62		HROC72	fT2	M3	NMRI nu/nu	92
	HROC86	T0	M1	NMRI nu/nu	99		HROC86	fT0	M1	NMRI nu/nu	210
	HROC87	T2	M1	NMRI nu/nu	27		HROC87	fT2	M2	NMRI nu/nu	80
	HROC87	T2	M2	NMRI nu/nu	27		HROC87	fT2	M3	NMRI nu/nu	68
	Mean Value:				27		Mean Value:				74
	HROC92	T1	M1	NMRI nu/nu	153		HROC92	fT1	M1	NSG	110
	HROC92	T1	M2	NMRI nu/nu	110		HROC92	fT1	M2	NSG	110
	Mean Value:				131.5		Mean Value:				110
	HROC143	T1	M1	NMRI nu/nu	61		HROC143	fT1	M1	NSG	156
	HROC143	T1	M2	NMRI nu/nu	61		HROC143	fT1	M2	NSG	142
	Mean Value:				61		Mean Value:				149
	HROC147	T1	M1	NMRI nu/nu	83		HROC147	fT1	M1	NSG	154
	HROC147	T1	M2	NMRI nu/nu	83		HROC147	fT1	M2	NSG	257
	Mean Value:				83		Mean Value:				205.5
	HROC147	T2	M1	NMRI nu/nu	99		HROC147	fT2	M1	NSG	263
	HROC147	T2	M2	NMRI nu/nu	99		HROC147	fT2	M2	NSG	231
							HROC147	fT2	M4	NSG	205
	Mean Value:				99		Mean Value:				233
	HROC161	T3	M2	NMRI nu/nu	41		HROC161	fT3	M5	NSG	148
							HROC161	fT3	M6	NSG	170
							HROC161	fT3	M8	NSG	167
	Mean Value:				41		Mean Value:				161.667
	HROC172	T2	M1	NMRI nu/nu	50		HROC172	fT2	M1	NMRI nu/nu	91
							HROC172	fT2	M2	NMRI nu/nu	77
	Mean Value:				50		Mean Value:				84
	HROC173	T2	M1	NMRI nu/nu	48		HROC173	fT2	M1	NSG	38
	HROC173	T2	M2	NMRI nu/nu	48		HROC173	fT2	M2	NMRI nu/nu	62
							HROC173	fT2	M3	NMRI nu/nu	139
	Mean Value:				48		Mean Value:				79.6667
	HROC183	T1	M1	NMRInu/nu	48		HROC183	fT1	M1	NSG	40
	HROC183	T1	M2	NMRInu/nu	27		HROC183	fT1	M2	NSG	45
							HROC183	fT1	M3	NMRInu/nu	38
							HROC183	fT1	M4	NMRInu/nu	30
	Mean Value:				37.5		Mean Value:				38.25
	HROC197	T1	M2	NMRI nu/nu	95		HROC197	fT1	M1	NSG	105
							HROC197	fT1	M2	NSG	103
	Mean Value:				95		Mean Value:				104
	HROC277Met1	T2	M25	NSG	46		HROC277Met1	fT2	M2	NSG	122
	HROC277Met1	T2	M26	NSG	66
	Mean Value:				56		Mean Value:				122
	HROC278	T1	M1	NMRI nu/nu	56		HROC278	fT1	M1	NMRI nu/nu	56
	HROC278	T1	M2	NMRI nu/nu	56		HROC278	fT1	M2	NMRI nu/nu	139
	Mean Value:				56		Mean Value:				97.5
	HROC278Met	T1	M1	NMRI nu/nu	35		HROC278Met	fT1	M1	NSG	52
	HROC278Met	T1	M2	NMRI nu/nu	27		HROC278Met	fT1	M2	NSG	38
	Mean Value:				31		Mean Value:				45
	HROC296	T1	M1	NMRI nu/nu	68		HROC296	fT1	M1	NMRI nu/nu	105
							HROC296	fT1	M2	NMRI nu/nu	244
	Mean Value:				68		Mean Value:				174.5
	HROC300	T1	M1	NMRI nu/nu	63		HROC300	fT1	M1	NSG	148
	HROC348Met	T2	M1	NSG	60		HROC348Met	fT2	M1	NMRI nu/nu	58
	HROC348Met	T2	M2	NSG	51
	Mean Value:				55.5		Mean Value:				58
	Mean Value for all fresh transfers:				67.5536		Mean Value for all vitally frozen transfers:				112.682
