# Supplementary material for: The HROC-Xenobank—A High Quality Assured PDX Biobank of >100 Individual Colorectal Cancer Models
Source: Cancers (Basel). 2021 Nov 23;13(23):5882. doi: 10.3390/cancers13235882 (PMC8656526; doi:10.3390/cancers13235882)
Supplement: Supplementary file 1 [file cancers-13-05882-s001.zip › cancers-1460613-supplementary-v6/SupplementaryTable3_correlationanalysis.xlsx]

## Sheet: Correlationmatrix
Correlations
			Gender	Age classes	Molecular subtype	Collected tumor type	Site of collection	T	N	M	G	R	L	V	UICC classification	Progression free survival	Overall survival	Death or Alive	Additional metastases	Additional carcinoma	Time to harvest - all passages	Time to harvest - first passage	Time to harvest - last passage	Number Mice
Kendall's tau_b	Age classes	Correlation Coefficient	,247**
		Sig. (2-tailed)	0.00433967
		N	125
	Molecular subtype	Correlation Coefficient	-,284**	-0.0834584
		Sig. (2-tailed)	0.000686833	0.302936
		N	124	124
	Collected tumor type	Correlation Coefficient	-,239**	-0.110161	,178*
		Sig. (2-tailed)	0.0081227	0.206789	0.0336001
		N	124	124	124
	Site of collection	Correlation Coefficient	-,303**	-,167*	,251**	,664**
		Sig. (2-tailed)	0.000190722	0.0330115	0.000912735	3.85752e-16
		N	125	125	124	124
	T	Correlation Coefficient	0.082642	-0.0710868	0.0712936		-0.0411318
		Sig. (2-tailed)	0.39288	0.447413	0.427523		0.647325
		N	100	100	99	99	100
	N	Correlation Coefficient	0.00353679	-0.122132	,233**		0.0948597	,399**
		Sig. (2-tailed)	0.970392	0.185198	0.00846132		0.284213	1.34409e-05
		N	100	100	99	99	100	100
	M	Correlation Coefficient	-0.190337	-0.118427	,331**		0.0490548	,289**	,400**
		Sig. (2-tailed)	0.0570485	0.220952	0.00036457		0.597728	0.00272275	2.41572e-05
		N	100	100	99	99	100	100	100
	G	Correlation Coefficient	,213*	-,212*	-0.121954		-0.118471	,251**	,225*	0.0193487
		Sig. (2-tailed)	0.0323736	0.0276388	0.187418		0.200502	0.00893418	0.0171596	0.845194
		N	100	100	99	99	100	100	100	100
	R	Correlation Coefficient	-0.163701	-0.0951882	,322**		0.120337	,303**	,434**	,818**	0.0702708
		Sig. (2-tailed)	0.0965901	0.317887	0.000436538		0.188805	0.00139389	3.43879e-06	7.49525e-17	0.47156
		N	100	100	99	99	100	100	100	100	100
	L	Correlation Coefficient	,231*	0.0187406	0.0867156		-0.15401	,281**	,436**	,198*	,273**	,226*
		Sig. (2-tailed)	0.0213366	0.847141	0.353093		0.0991998	0.0036899	4.75476e-06	0.0478906	0.006201	0.0216415
		N	100	100	99	99	100	100	100	100	100	100
	V	Correlation Coefficient	-,275**	-0.123142	,274**		0.128189	,207*	,259**	,399**	0.182947	,390**	-0.040904
		Sig. (2-tailed)	0.00580343	0.202569	0.00312067		0.16609	0.0308344	0.00610339	5.6241e-05	0.0638551	6.60969e-05	0.681464
		N	99	99	98	98	99	99	99	99	99	99	99
	UICC classification	Correlation Coefficient	-0.12044	-0.10899	,307**		0.0646803	,458**	,650**	,770**	0.136063	,677**	,330**	,375**
		Sig. (2-tailed)	0.193119	0.223478	0.000350815		0.452199	2.69578e-07	1.24661e-13	6.05452e-17	0.137824	8.53679e-14	0.000364051	4.32561e-05
		N	100	100	99	99	100	100	100	100	100	100	100	99
	Progression free survival	Correlation Coefficient	,187*	0.00341716	-,195*	-,392**	-,256**	-,320**	-,440**	-,763**	-0.0832184	-,695**	-,301**	-,362**	-,691**
		Sig. (2-tailed)	0.0284013	0.966956	0.0144673	4.83922e-06	0.000911942	0.000489335	1.18155e-06	1.01e-15	0.378957	1.07571e-13	0.00160008	0.000132596	3.99317e-15
		N	125	125	124	124	125	100	100	100	100	100	100	99	100
	Overall survival	Correlation Coefficient	0.0738071	-,205*	0.0281343	0.0283843	0.0273903	-0.0538741	-0.156277	-,333**	0.0796007	-,318**	0.0577556	-0.134522	-,261**	,407**
		Sig. (2-tailed)	0.371483	0.0102865	0.714959	0.732253	0.713979	0.544471	0.0743508	0.000294625	0.384312	0.000448987	0.531713	0.141647	0.00219479	2.16132e-07
		N	125	125	124	124	125	100	100	100	100	100	100	99	100	125
	Death or Alive	Correlation Coefficient	,218*	-,246**	-,186*	-0.157585	-0.125732	-0.177756	-,277**	-,374**	0.145699	-,405**	0.0393501	-,203*	-,374**	,429**	,460**
		Sig. (2-tailed)	0.0154234	0.00457315	0.0259151	0.0805165	0.121677	0.0660988	0.00369051	0.000181286	0.143396	3.98375e-05	0.695406	0.0413836	5.26097e-05	4.92314e-07	2.57642e-08
		N	125	125	124	124	125	100	100	100	100	100	100	99	100	125	125
	Additional metastases	Correlation Coefficient	-0.151644	-0.0456437	,301**	0.0872046	0.0441824	,248*	,414**	,870**	0.00407106	,726**	,252*	,362**	,729**	-,630**	-,271**	-,316**
		Sig. (2-tailed)	0.0912885	0.598765	0.000329954	0.333471	0.586519	0.010262	1.38412e-05	3.357e-18	0.967387	1.65814e-13	0.012245	0.000285312	3.3988e-15	1.54314e-13	0.00102835	0.000424896
		N	125	125	124	124	125	100	100	100	100	100	100	99	100	125	125	125
	Additional carcinoma	Correlation Coefficient	-,183*	0.0844944	0.0750606	0.10377	0.0998677	-0.0776237	-0.0311184	-0.0466926	-0.0155903	-0.0401219	-0.0321473	-0.00496266	-0.07986	-0.0641621	0.0865434	-0.17259	0.0123278
		Sig. (2-tailed)	0.0489518	0.345435	0.384855	0.265789	0.233479	0.438129	0.751501	0.650844	0.879881	0.692706	0.756548	0.961485	0.404042	0.469836	0.311886	0.0630486	0.894371
		N	117	117	116	116	117	94	94	94	94	94	94	93	94	117	117	117	117
	Time to harvest - all passages	Correlation Coefficient	-0.120486	-0.0722367	,294**	0.128855	,237**	-0.0397224	0.0174008	0.0171786	-0.0350061	0.0653596	-0.0957858	0.166604	0.0140773	0.00826869	0.041261	-0.046982	-0.00485269	-0.0147578
		Sig. (2-tailed)	0.17351	0.398264	0.000364774	0.14711	0.00309652	0.678494	0.853763	0.862371	0.722694	0.503094	0.336056	0.0914775	0.877979	0.921751	0.612302	0.595621	0.956285	0.871794
		N	125	125	124	124	125	100	100	100	100	100	100	99	100	125	125	125	125	117
	Time to harvest - first passage	Correlation Coefficient	-0.170062	-0.0202906	,176*	0.065696	,162*	-0.0826027	0.0218158	-0.0200568	-0.11355	0.0502775	-0.103588	0.11889	0.0152592	-0.0149006	0.0619811	-0.0295885	-0.0502183	-0.0122308	,612**
		Sig. (2-tailed)	0.0599324	0.816176	0.0360108	0.469323	0.0479031	0.398074	0.821859	0.843158	0.26024	0.615384	0.309458	0.241044	0.87073	0.862784	0.457032	0.743426	0.57853	0.895158	5.92281e-12
		N	112	112	111	111	112	88	88	88	88	88	88	87	88	112	112	112	112	106	112
	Time to harvest - last passage	Correlation Coefficient	-0.101492	-0.0805134	,340**	,219*	,198*	0.110085	-0.0256277	-0.0575284	0.0527421	-0.0233283	-0.143378	,290**	-0.0203096	0.0560078	,177*	-0.066131	-0.0839677	0.0319896	,585**	,300**
		Sig. (2-tailed)	0.268673	0.363584	7.29165e-05	0.0176855	0.0170915	0.271942	0.796225	0.57973	0.609894	0.819432	0.169792	0.00510595	0.832569	0.52107	0.0353993	0.47107	0.360121	0.73644	1.11428e-10	0.00119743
		N	114	114	113	113	114	90	90	90	90	90	90	89	90	114	114	114	114	106	114	103
	Number Mice	Correlation Coefficient	-,221**	-0.0501731	,246**	0.105789	0.101096	0.101473	-0.00277167	0.102333	0.10016	0.109705	-0.0212855	0.12642	0.09734	-0.0997231	0.112929	-,221**	0.0203273	0.159071	0.13825	0.139968	,223*
		Sig. (2-tailed)	0.00914592	0.540413	0.00184729	0.214345	0.187829	0.266507	0.975424	0.278499	0.286656	0.23822	0.822496	0.178955	0.265335	0.216436	0.147852	0.00914592	0.810642	0.0700082	0.0983308	0.10134	0.0101973
		N	125	125	124	124	125	100	100	100	100	100	100	99	100	125	125	125	125	117	125	112	114
	Degree of necrosis	Correlation Coefficient	0.0562518	-0.0834914	-0.0604667	-0.017511	-0.0244664	0.130387	0.0994859	0.0499634	,207*	-0.0144651	-0.0708667	0.0917483	0.0983998	-0.01917	-0.00704714	0.060627	0.0867922	0.048425	0.0573009	-0.00437313	0.0068229	-0.0119082
		Sig. (2-tailed)	0.48877	0.287527	0.424771	0.830042	0.739344	0.135601	0.247778	0.580195	0.0210643	0.870863	0.434941	0.308028	0.23926	0.804086	0.924892	0.455601	0.285469	0.56409	0.474422	0.957348	0.93448	0.87675
		N	125	125	124	124	125	100	100	100	100	100	100	99	100	125	125	125	125	117	125	112	114	125
Spearman's rho	Age classes	Correlation Coefficient	,256**
		Sig. (2-tailed)	0.00393498
		N	125
	Molecular subtype	Correlation Coefficient	-,306**	-0.0992988
		Sig. (2-tailed)	0.000545401	0.272528
		N	124	124
	Collected tumor type	Correlation Coefficient	-,239**	-0.113831	,192*
		Sig. (2-tailed)	0.00759778	0.208094	0.0330364
		N	124	124	124
	Site of collection	Correlation Coefficient	-,335**	-,193*	,297**	,734**
		Sig. (2-tailed)	0.000133785	0.0309154	0.000821919	2.95025e-22
		N	125	125	124	124
	T	Correlation Coefficient	0.0858711	-0.0772539	0.0799195		-0.0445168
		Sig. (2-tailed)	0.395611	0.444886	0.431663		0.66009
		N	100	100	99	99	100
	N	Correlation Coefficient	0.00373038	-0.130514	,268**		0.108758	,429**
		Sig. (2-tailed)	0.970617	0.195572	0.00724078		0.281432	8.32868e-06
		N	100	100	99	99	100	100
	M	Correlation Coefficient	-0.191253	-0.123154	,361**		0.0536221	,302**	,424**
		Sig. (2-tailed)	0.0566353	0.222196	0.000244638		0.596208	0.00226443	1.10006e-05
		N	100	100	99	99	100	100	100
	G	Correlation Coefficient	,215*	-,220*	-0.132162		-0.128371	,262**	,238*	0.0197433
		Sig. (2-tailed)	0.0316568	0.0277217	0.192225		0.203072	0.00839245	0.017069	0.845417
		N	100	100	99	99	100	100	100	100
	R	Correlation Coefficient	-0.166999	-0.100185	,355**		0.1337	,323**	,473**	,838**	0.0725057
		Sig. (2-tailed)	0.0967791	0.32132	0.000317313		0.184789	0.0010401	6.73665e-07	1.63808e-27	0.473444
		N	100	100	99	99	100	100	100	100	100
	L	Correlation Coefficient	,231*	0.0193739	0.0938035		-0.165705	,292**	,460**	,199*	,275**	,231*
		Sig. (2-tailed)	0.0205582	0.848274	0.355738		0.0994287	0.00322055	1.48695e-06	0.0473502	0.0056089	0.0208636
		N	100	100	99	99	100	100	100	100	100	100
	V	Correlation Coefficient	-,279**	-0.128502	,302**		0.140637	,219*	,276**	,408**	0.186705	,403**	-0.0414634
		Sig. (2-tailed)	0.00522112	0.20494	0.00254573		0.164998	0.0295564	0.00562877	2.83105e-05	0.0642553	3.61378e-05	0.683647
		N	99	99	98	98	99	99	99	99	99	99	99
	UICC classification	Correlation Coefficient	-0.130796	-0.122948	,359**		0.0727419	,499**	,734**	,841**	0.150494	,742**	,358**	,411**
		Sig. (2-tailed)	0.194597	0.222978	0.000268575		0.472001	1.29418e-07	3.85502e-18	7.55683e-28	0.135033	9.61118e-19	0.000252154	2.38687e-05
		N	100	100	99	99	100	100	100	100	100	100	100	99
	Progression free survival	Correlation Coefficient	,197*	0.0041222	-,226*	-,412**	-,299**	-,348**	-,475**	-,807**	-0.0878076	-,747**	-,317**	-,385**	-,759**
		Sig. (2-tailed)	0.0278086	0.963609	0.0116727	1.96532e-06	0.000720794	0.000387762	6.0893e-07	4.14311e-24	0.385002	4.57949e-19	0.0013028	8.16832e-05	5.27113e-20
		N	125	125	124	124	125	100	100	100	100	100	100	99	100
	Overall survival	Correlation Coefficient	0.0802565	-,233**	0.0344555	0.0308489	0.0329812	-0.0613977	-0.174862	-,362**	0.0886389	-,354**	0.0628544	-0.149297	-,318**	,467**
		Sig. (2-tailed)	0.373618	0.00901606	0.704014	0.733766	0.71501	0.543963	0.0818473	0.000216819	0.380501	0.000306646	0.534431	0.14024	0.00127904	4.15726e-08
		N	125	125	124	124	125	100	100	100	100	100	100	99	100	125
	Death or Alive	Correlation Coefficient	,218*	-,255**	-,201*	-0.157585	-0.138994	-0.184701	-,292**	-,376**	0.147063	-,413**	0.0393501	-,206*	-,406**	,452**	,500**
		Sig. (2-tailed)	0.0148157	0.00415866	0.0253052	0.0804721	0.122128	0.0658193	0.00322111	0.000114273	0.144264	1.96067e-05	0.697495	0.0407546	2.72187e-05	1.24577e-07	2.90186e-09
		N	125	125	124	124	125	100	100	100	100	100	100	99	100	125	125
	Additional metastases	Correlation Coefficient	-0.151644	-0.0472521	,324**	0.0872046	0.0488426	,258**	,437**	,874**	0.00410918	,741**	,252*	,367**	,791**	-,663**	-,295**	-,316**
		Sig. (2-tailed)	0.0913767	0.60078	0.00024453	0.335512	0.588567	0.00955888	5.52572e-06	1.60803e-32	0.967634	1.1911e-18	0.0115103	0.000190612	1.11716e-22	3.642e-17	0.000846164	0.000323611
		N	125	125	124	124	125	100	100	100	100	100	100	99	100	125	125	125
	Additional carcinoma	Correlation Coefficient	-,183*	0.0876	0.0810334	0.10377	0.110623	-0.0804007	-0.0328362	-0.0469313	-0.0156704	-0.0409789	-0.0321473	-0.00503455	-0.0865258	-0.0671053	0.0938942	-0.17259	0.0123278
		Sig. (2-tailed)	0.0485059	0.347642	0.387188	0.267632	0.235081	0.441103	0.753382	0.653305	0.880838	0.694945	0.758395	0.9618	0.406973	0.47222	0.313962	0.0627739	0.895048
		N	117	117	116	116	117	94	94	94	94	94	94	93	94	117	117	117	117
	Time to harvest - all passages	Correlation Coefficient	-0.122222	-0.0759148	,320**	0.130726	,265**	-0.040608	0.0179842	0.0173423	-0.0357364	0.0673921	-0.0966834	0.170607	0.0160555	0.00967584	0.0444869	-0.0476591	-0.00492262	-0.0149837
		Sig. (2-tailed)	0.174509	0.4001	0.000292352	0.147848	0.00285724	0.688317	0.85904	0.864023	0.724101	0.50528	0.338606	0.0913409	0.874026	0.914714	0.622277	0.597644	0.95655	0.872611
		N	125	125	124	124	125	100	100	100	100	100	100	99	100	125	125	125	125	117
	Time to harvest - first passage	Correlation Coefficient	-0.178564	-0.0215115	,198*	0.0689907	,193*	-0.0923051	0.0232933	-0.0208363	-0.120967	0.0542576	-0.108965	0.127108	0.0176488	-0.020861	0.0697211	-0.0310678	-0.0527289	-0.0128605	,640**
		Sig. (2-tailed)	0.0596035	0.82188	0.0367606	0.471838	0.0413642	0.39236	0.829443	0.847203	0.261578	0.615616	0.312216	0.240713	0.870356	0.82718	0.465103	0.745045	0.580843	0.8959	2.98328e-14
		N	112	112	111	111	112	88	88	88	88	88	88	87	88	112	112	112	112	106	112
	Time to harvest - last passage	Correlation Coefficient	-0.104055	-0.0849888	,371**	,224*	,223*	0.116761	-0.0283776	-0.058981	0.054122	-0.0238351	-0.145524	,300**	-0.023265	0.0600619	,201*	-0.0678014	-0.0860886	0.032846	,595**	,319**
		Sig. (2-tailed)	0.270568	0.368621	5.17994e-05	0.0170021	0.0172365	0.273094	0.790621	0.58081	0.612407	0.823543	0.171135	0.00426896	0.827698	0.525564	0.0323346	0.473517	0.362434	0.73819	2.95496e-12	0.00102345
		N	114	114	113	113	114	90	90	90	90	90	90	89	90	114	114	114	114	106	114	103
	Number Mice	Correlation Coefficient	-,234**	-0.0552934	,280**	0.111961	0.118847	0.115569	-0.00379847	0.108617	0.107191	0.117755	-0.0225467	0.137448	0.11204	-0.113256	0.124007	-,234**	0.0215166	0.168227	0.149846	0.15761	,244**
		Sig. (2-tailed)	0.00860515	0.540235	0.00162715	0.215711	0.186806	0.25221	0.970081	0.282061	0.288466	0.243288	0.8238	0.174886	0.267081	0.208549	0.168253	0.00860515	0.811747	0.0698229	0.0953295	0.0969828	0.00886828
		N	125	125	124	124	125	100	100	100	100	100	100	99	100	125	125	125	125	117	125	112	114
	Degree of necrosis	Correlation Coefficient	0.0621674	-0.0952512	-0.0675128	-0.0193542	-0.0290736	0.152711	0.116039	0.0551787	,232*	-0.0141844	-0.0784697	0.103539	0.123657	-0.0224026	-0.00870508	0.0670027	0.0959195	0.0535525	0.0638993	-0.00540902	0.00685477	-0.0124733
		Sig. (2-tailed)	0.490989	0.290673	0.456255	0.831049	0.747562	0.129312	0.25027	0.585571	0.0200056	0.888607	0.437732	0.307795	0.2203	0.804147	0.923243	0.457832	0.287286	0.566339	0.478968	0.954862	0.942297	0.890193
		N	125	125	124	124	125	100	100	100	100	100	100	99	100	125	125	125	125	117	125	112	114	125
**. Correlation is significant at the 0.01 level (2-tailed).
*. Correlation is significant at the 0.05 level (2-tailed).

## Sheet: TumorTypevsGender
Case Processing Summary
	Cases
	Valid		Missing		Total
	N	Percent	N	Percent	N	Percent
Collected tumor type * Gender	124	0.905109	13	0.0948905	137	1
Collected tumor type * Gender Crosstabulation
			Gender		Total
			Male	Female
Collected tumor type	Adenocarcinoma	Count	50	49	99
		% within Collected tumor type	0.505051	0.494949	1
		% within Gender	0.714286	0.907407	0.798387
	Metastasen	Count	20	5	25
		% within Collected tumor type	0.8	0.2	1
		% within Gender	0.285714	0.0925926	0.201613
Total		Count	70	54	124
		% within Collected tumor type	0.564516	0.435484	1
		% within Gender	1	1	1
Chi-Square Tests
	Value	df	Asymptotic Significance (2-sided)	Exact Sig. (2-sided)	Exact Sig. (1-sided)	Point Probability
Pearson Chi-Square	7,063a	1	0.00786841	0.0119924	0.0063234
Continuity Correctionb	5.91436	1	0.015018
Likelihood Ratio	7.57706	1	0.00591159	0.0119924	0.0063234
Fisher's Exact Test				0.0119924	0.0063234
Linear-by-Linear Association	7,006c	1	0.0081227	0.0119924	0.0063234	0.00492063
N of Valid Cases	124
a. 0 cells (,0%) have expected count less than 5. The minimum expected count is 10,89.
b. Computed only for a 2x2 table
c. The standardized statistic is -2,647.
Symmetric Measures
		Value	Asymptotic Standard Errora	Approximate Tb	Approximate Significance	Exact Significance
Ordinal by Ordinal	Kendall's tau-b	-0.238665	0.0778028	-2.88154	0.00395742	0.0119924
	Kendall's tau-c	-0.189906	0.0659045	-2.88154	0.00395742	0.0119924
	Spearman Correlation	-0.238665	0.0778028	-2.71459	,008c	0.0119924
Interval by Interval	Pearson's R	-0.238665	0.0778028	-2.71459	,008c	0.0119924
N of Valid Cases		124
a. Not assuming the null hypothesis.
b. Using the asymptotic standard error assuming the null hypothesis.
c. Based on normal approximation.

## Sheet: MolecularSubtypevsGender
Case Processing Summary
	Cases
	Valid		Missing		Total
	N	Percent	N	Percent	N	Percent
Molecular subtype * Gender	124	0.905109	13	0.0948905	137	1
Molecular subtype * Gender Crosstabulation
			Gender		Total
			Male	Female
Molecular subtype	spMSI-H	Count	6	23	29
		% within Molecular subtype	0.206897	0.793103	1
		% within Gender	0.0857143	0.425926	0.233871
	Lynch syndrome	Count	6	4	10
		% within Molecular subtype	0.6	0.4	1
		% within Gender	0.0857143	0.0740741	0.0806452
	CIN	Count	46	19	65
		% within Molecular subtype	0.707692	0.292308	1
		% within Gender	0.657143	0.351852	0.524194
	CIMP-L, non MSI	Count	5	5	10
		% within Molecular subtype	0.5	0.5	1
		% within Gender	0.0714286	0.0925926	0.0806452
	CIMP-H, non MSI	Count	7	3	10
		% within Molecular subtype	0.7	0.3	1
		% within Gender	0.1	0.0555556	0.0806452
Total		Count	70	54	124
		% within Molecular subtype	0.564516	0.435484	1
		% within Gender	1	1	1
Chi-Square Tests
	Value	df	Asymptotic Significance (2-sided)	Exact Sig. (2-sided)	Exact Sig. (1-sided)	Point Probability
Pearson Chi-Square	21,474a	4	0.000255009	0.000105903
Likelihood Ratio	22.1738	4	0.000185071	0.000356667
Fisher-Freeman-Halton Exact Test	21.6322			0.000127497
Linear-by-Linear Association	12,375b	1	0.000435105	0.00045076	0.000232741	0.000110058
N of Valid Cases	124
a. 3 cells (30,0%) have expected count less than 5. The minimum expected count is 4,35.
b. The standardized statistic is -3,518.
Symmetric Measures
		Value	Asymptotic Standard Errora	Approximate Tb	Approximate Significance	Exact Significance
Ordinal by Ordinal	Kendall's tau-b	-0.284165	0.0825137	-3.42048	0.000625097	0.000552338
	Kendall's tau-c	-0.32154	0.0940042	-3.42048	0.000625097	0.000552338
	Spearman Correlation	-0.306097	0.0885753	-3.55142	,001c	0.000552338
Interval by Interval	Pearson's R	-0.317191	0.0845902	-3.69426	,000c	0.00045076
N of Valid Cases		124
a. Not assuming the null hypothesis.
b. Using the asymptotic standard error assuming the null hypothesis.
c. Based on normal approximation.

## Sheet: MolecularSubtypevs.TimeToHarves
Case Processing Summary
	Cases
	Valid		Missing		Total
	N	Percent	N	Percent	N	Percent
Molecular subtype * Time to harvest - all passages	124	0.905109	13	0.0948905	137	1
Molecular subtype * Time to harvest - all passages Crosstabulation
			Time to harvest - all passages			Total
			<90	90-180	>180
Molecular subtype	spMSI-H	Count	18	10	1	29
		% within Molecular subtype	0.62069	0.344828	0.0344828	1
		% within Time to harvest - all passages	0.339623	0.149254	0.25	0.233871
	Lynch syndrome	Count	8	2	0	10
		% within Molecular subtype	0.8	0.2	0	1
		% within Time to harvest - all passages	0.150943	0.0298507	0	0.0806452
	CIN	Count	23	40	2	65
		% within Molecular subtype	0.353846	0.615385	0.0307692	1
		% within Time to harvest - all passages	0.433962	0.597015	0.5	0.524194
	CIMP-L, non MSI	Count	3	7	0	10
		% within Molecular subtype	0.3	0.7	0	1
		% within Time to harvest - all passages	0.0566038	0.104478	0	0.0806452
	CIMP-H, non MSI	Count	1	8	1	10
		% within Molecular subtype	0.1	0.8	0.1	1
		% within Time to harvest - all passages	0.0188679	0.119403	0.25	0.0806452
Total		Count	53	67	4	124
		% within Molecular subtype	0.427419	0.540323	0.0322581	1
		% within Time to harvest - all passages	1	1	1	1
Chi-Square Tests
	Value	df	Asymptotic Significance (2-sided)	Exact Sig. (2-sided)	Exact Sig. (1-sided)	Point Probability
Pearson Chi-Square	18,162a	8	0.0200408	0.0237673
Likelihood Ratio	19.301	8	0.0133301	0.0118856
Fisher-Freeman-Halton Exact Test	18.0875			0.00820945
Linear-by-Linear Association	11,438b	1	0.000719623	0.000750667	0.000379976	0.00016191
N of Valid Cases	124
a. 8 cells (53,3%) have expected count less than 5. The minimum expected count is ,32.
b. The standardized statistic is 3,382.
Symmetric Measures
		Value	Asymptotic Standard Errora	Approximate Tb	Approximate Significance	Exact Significance
Ordinal by Ordinal	Kendall's tau-b	0.2941	0.0764049	3.78505	0.000153679	0.000298307
	Kendall's tau-c	0.257739	0.0680941	3.78505	0.000153679	0.000298307
	Spearman Correlation	0.319913	0.0833404	3.72955	,000c	0.000312357
Interval by Interval	Pearson's R	0.304944	0.0854368	3.53667	,001c	0.000750667
N of Valid Cases		124
a. Not assuming the null hypothesis.
b. Using the asymptotic standard error assuming the null hypothesis.
c. Based on normal approximation.

## Sheet: MolecularSubtypevsNumberMice
Case Processing Summary
	Cases
	Valid		Missing		Total
	N	Percent	N	Percent	N	Percent
Molecular subtype * Number Mice	124	0.905109	13	0.0948905	137	1
Molecular subtype * Number Mice Crosstabulation
			Number Mice			Total
			<3	3-4,5	>4,5
Molecular subtype	spMSI-H	Count	15	8	6	29
		% within Molecular subtype	0.517241	0.275862	0.206897	1
		% within Number Mice	0.416667	0.150943	0.171429	0.233871
	Lynch syndrome	Count	4	4	2	10
		% within Molecular subtype	0.4	0.4	0.2	1
		% within Number Mice	0.111111	0.0754717	0.0571429	0.0806452
	CIN	Count	16	30	19	65
		% within Molecular subtype	0.246154	0.461538	0.292308	1
		% within Number Mice	0.444444	0.566038	0.542857	0.524194
	CIMP-L, non MSI	Count	0	5	5	10
		% within Molecular subtype	0	0.5	0.5	1
		% within Number Mice	0	0.0943396	0.142857	0.0806452
	CIMP-H, non MSI	Count	1	6	3	10
		% within Molecular subtype	0.1	0.6	0.3	1
		% within Number Mice	0.0277778	0.113208	0.0857143	0.0806452
Total		Count	36	53	35	124
		% within Molecular subtype	0.290323	0.427419	0.282258	1
		% within Number Mice	1	1	1	1
Chi-Square Tests
	Value	df	Asymptotic Significance (2-sided)	Exact Sig. (2-sided)	Exact Sig. (1-sided)	Point Probability
Pearson Chi-Square	15,256a	8	0.0543538	0.05036
Likelihood Ratio	17.4944	8	0.0253531	0.0429083
Fisher-Freeman-Halton Exact Test	14.8317			0.047725
Linear-by-Linear Association	8,679b	1	0.00321854	0.00310026	0.00171506	0.000507393
N of Valid Cases	124
a. 9 cells (60,0%) have expected count less than 5. The minimum expected count is 2,82.
b. The standardized statistic is 2,946.
Symmetric Measures
		Value	Asymptotic Standard Errora	Approximate Tb	Approximate Significance	Exact Significance
Ordinal by Ordinal	Kendall's tau-b	0.246311	0.074243	3.26351	0.00110042	0.00170263
	Kendall's tau-c	0.24096	0.0738347	3.26351	0.00110042	0.00170263
	Spearman Correlation	0.280117	0.0840402	3.22303	,002c	0.00165035
Interval by Interval	Pearson's R	0.265637	0.0833962	3.0434	,003c	0.00310026
N of Valid Cases		124
a. Not assuming the null hypothesis.
b. Using the asymptotic standard error assuming the null hypothesis.
c. Based on normal approximation.

## Sheet: SiteOfCollectionvsTimetoHarvest
Case Processing Summary
	Cases
	Valid		Missing		Total
	N	Percent	N	Percent	N	Percent
Site of collection * Time to harvest - all passages	125	0.912409	12	0.0875912	137	1
Site of collection * Time to harvest - all passages Crosstabulation
			Time to harvest - all passages			Total
			<90	90-180	>180
Site of collection	Right Colon	Count	33	24	1	58
		% within Site of collection	0.568966	0.413793	0.0172414	1
		% within Time to harvest - all passages	0.622642	0.352941	0.25	0.464
	Left Colon	Count	5	5	1	11
		% within Site of collection	0.454545	0.454545	0.0909091	1
		% within Time to harvest - all passages	0.0943396	0.0735294	0.25	0.088
	Sigmoid	Count	3	11	0	14
		% within Site of collection	0.214286	0.785714	0	1
		% within Time to harvest - all passages	0.0566038	0.161765	0	0.112
	Transverse	Count	3	4	0	7
		% within Site of collection	0.428571	0.571429	0	1
		% within Time to harvest - all passages	0.0566038	0.0588235	0	0.056
	Rectum	Count	1	9	0	10
		% within Site of collection	0.1	0.9	0	1
		% within Time to harvest - all passages	0.0188679	0.132353	0	0.08
	Liver	Count	6	12	2	20
		% within Site of collection	0.3	0.6	0.1	1
		% within Time to harvest - all passages	0.113208	0.176471	0.5	0.16
	Other	Count	2	3	0	5
		% within Site of collection	0.4	0.6	0	1
		% within Time to harvest - all passages	0.0377358	0.0441176	0	0.04
Total		Count	53	68	4	125
		% within Site of collection	0.424	0.544	0.032	1
		% within Time to harvest - all passages	1	1	1	1
Chi-Square Tests
	Value	df	Asymptotic Significance (2-sided)	Exact Sig. (2-sided)	Exact Sig. (1-sided)	Point Probability
Pearson Chi-Square	19,146a	12	0.0850762	0.0896141
Likelihood Ratio	19.7653	12	0.0716582	0.061977
Fisher-Freeman-Halton Exact Test	18.6116			0.0471317
Linear-by-Linear Association	7,418b	1	0.0064572	0.00631645	0.00349973	0.000752843
N of Valid Cases	125
a. 13 cells (61,9%) have expected count less than 5. The minimum expected count is ,16.
b. The standardized statistic is 2,724.
Symmetric Measures
		Value	Asymptotic Standard Errora	Approximate Tb	Approximate Significance	Exact Significance
Ordinal by Ordinal	Kendall's tau-b	0.236889	0.0775303	3.05277	0.0022674	.c
	Kendall's tau-c	0.219264	0.0718246	3.05277	0.0022674	.c
	Spearman Correlation	0.264665	0.0861916	3.04382	,003d	.c
Interval by Interval	Pearson's R	0.244588	0.0876104	2.79758	,006d	0.00631645
N of Valid Cases		125
a. Not assuming the null hypothesis.
b. Using the asymptotic standard error assuming the null hypothesis.
c. Cannot be computed because there is insufficient memory.
d. Based on normal approximation.

## Sheet: OverallSurvivalvsLastPassage
Case Processing Summary
	Cases
	Valid		Missing		Total
	N	Percent	N	Percent	N	Percent
Time to harvest - last passage * Overall survival	114	0.832117	23	0.167883	137	1
Time to harvest - last passage * Overall survival Crosstabulation
			Overall survival				Total
			0-12	13-24	25-60	>60
Time to harvest - last passage	<90	Count	12	13	13	15	53
		% within Time to harvest - last passage	0.226415	0.245283	0.245283	0.283019	1
		% within Overall survival	0.666667	0.590909	0.382353	0.375	0.464912
	90-180	Count	6	7	18	23	54
		% within Time to harvest - last passage	0.111111	0.12963	0.333333	0.425926	1
		% within Overall survival	0.333333	0.318182	0.529412	0.575	0.473684
	>180	Count	0	2	3	2	7
		% within Time to harvest - last passage	0	0.285714	0.428571	0.285714	1
		% within Overall survival	0	0.0909091	0.0882353	0.05	0.0614035
Total		Count	18	22	34	40	114
		% within Time to harvest - last passage	0.157895	0.192982	0.298246	0.350877	1
		% within Overall survival	1	1	1	1	1
Chi-Square Tests
	Value	df	Asymptotic Significance (2-sided)	Exact Sig. (2-sided)	Exact Sig. (1-sided)	Point Probability
Pearson Chi-Square	8,383a	6	0.211359	0.209024
Likelihood Ratio	9.41062	6	0.151768	0.201246
Fisher-Freeman-Halton Exact Test	8.05265			0.196094
Linear-by-Linear Association	4,515b	1	0.0335927	0.035953	0.0191646	0.00598824
N of Valid Cases	114
a. 4 cells (33,3%) have expected count less than 5. The minimum expected count is 1,11.
b. The standardized statistic is 2,125.
Symmetric Measures
		Value	Asymptotic Standard Errora	Approximate Tb	Approximate Significance	Exact Significance
Ordinal by Ordinal	Kendall's tau-b	0.177382	0.0797352	2.22336	0.0261914	0.0352644
	Kendall's tau-c	0.168975	0.0759998	2.22336	0.0261914	0.0352644
	Spearman Correlation	0.200621	0.0892593	2.16724	,032c	0.0325697
Interval by Interval	Pearson's R	0.199896	0.0846372	2.15908	,033c	0.035953
N of Valid Cases		114
a. Not assuming the null hypothesis.
b. Using the asymptotic standard error assuming the null hypothesis.
c. Based on normal approximation.
