# Supplementary material for: The HROC-Xenobank—A High Quality Assured PDX Biobank of >100 Individual Colorectal Cancer Models
Source: Cancers (Basel). 2021 Nov 23;13(23):5882. doi: 10.3390/cancers13235882 (PMC8656526; doi:10.3390/cancers13235882)
Supplement: Supplementary file 1 [file cancers-13-05882-s001.zip › cancers-1460613-supplementary-v6/SupplementaryTable4_FFPEtissue_ComparisonPDXvs.primarytumor.xlsm]

## Sheet: HROC PDX vs. patient tumor
Case number	PDX ID	Mice strain	FFPE tissue	Molecular subtype of tumor	Detailed results of histological investigation and comparison to original patient tumor	Classified result
1	HROC24 T5 M1	NMRI nu/nu	Representative cross-sections	spMSI-H	Cytomorphologic and architectural like primary tumor	Concordance of tumor structures
2	HROC29 T4 M5	NSG	Half PDX tumor	Lynch syndrome	Cytomorphologic and architectural like primary tumor, serrated parts reproduced	Concordance of tumor structures
3	HROC32 T3 M7	NSG	Half PDX tumor	CIN	Lymphoma (origin mouse)	Marked differences in tumor structures
4	HROC39 T3 M1	NMRI nu/nu	Representative cross-sections	CIN	Cytomorphologic and architectural like primary tumor	Concordance of tumor structures
5	HROC40 T2 M14	NMRI nu/nu	Representative cross-sections	CIMP-L, non MSI	Cytomorphologic and architectural like primary tumor	Concordance of tumor structures
6	HROC46 T1 M6	NSG	Representative cross-sections	CIN	Cytomorphologic and architectural like primary tumor	Concordance of tumor structures
7	HROC48Met1 T2 M7	NMRI nu/nu	Representative cross-sections	spMSI-H	Cytomorphologic and architectural like primary tumor	Concordance of tumor structures
8	HROC50 T2 M5	NSG	Half PDX tumor	spMSI-H	Cytomorphologic and architectural like primary tumor	Concordance of tumor structures
9	HROC53 T3 M10	NSG	Half PDX tumor	spMSI-H	Cytomorphologic and architectural like primary tumor	Concordance of tumor structures
10	HROC54 T2 M6	NMRI nu/nu	Representative cross-sections	CIMP-L, non MSI	Cytomorphologic and architectural like primary tumor	Concordance of tumor structures
11	HROC57 T1 M2	NMRI nu/nu	Representative cross-sections	Neuroendocrine tumor	No result, no comparison done	No comparative result
12	HROC59 T2 M5	NMRI nu/nu	Representative cross-sections	CIN	Cytomorphologic and architectural like primary tumor	Concordance of tumor structures
13	HROC60 T3 M2	NMRI nu/nu	Representative cross-sections	CIMP-H, non MSI	Cytomorphologic and architectural like primary tumor	Concordance of tumor structures
14	HROC62 T3 M2	NMRI nu/nu	Representative cross-sections	CIN	Cytomorphologic and architectural like primary tumor	Concordance of tumor structures
15	HROC68 T3 M1	NMRI nu/nu	Representative cross-sections	CIN	Cytomorphologic and architectural like primary tumor	Concordance of tumor structures
16	HROC69 T2 M4	NSG	Half PDX tumor	CIN	Cytomorphologic and architectural like primary tumor	Concordance of tumor structures
17	HROC71 T2 M6	NSG	Half PDX tumor	Lynch syndrome	Mucinous component is reproduced	Concordance of tumor structures
18	HROC72 T2 M3	NMRI nu/nu	Representative cross-sections	CIN	Cytomorphologic and architectural like primary tumor - stroma desmoplasia and tumor budding markedly reduced	Concordance of tumor structures
19	HROC72Met1 T2 M7	NMRI nu/nu	Representative cross-sections	CIN	Cytomorphologic and architectural like primary tumor - stroma desmoplasia and tumor budding markedly reduced	Concordance of tumor structures
20	HROC80 T3 M23	NMRI nu/nu	Representative cross-sections	CIN	Cytomorphologic and architectural like primary tumor	Concordance of tumor structures
21	HROC86 T2 M5	NMRI nu/nu	Representative cross-sections	CIN	Cytomorphologic and architectural like primary tumor	Concordance of tumor structures
22	HROC87 T2 M3	NMRI nu/nu	Representative cross-sections	spMSI-H	Cytomorphologic and architectural like primary tumor - as well the solid and mucinous component	Concordance of tumor structures
23	HROC92 T3 M1	NSG	Representative cross-sections	CIMP-L, non MSI	Cytomorphologic and architectural like primary tumor	Concordance of tumor structures
	HROC92 T3 M2	NSG	Representative cross-sections		Cytomorphologic and architectural like primary tumor
24	HROC98 T1 M2	NMRI nu/nu	Representative cross-sections	CIN	Cytomorphologic and architectural like primary tumor	Concordance of tumor structures
25	HROC99 T3 M4	NMRI nu/nu	Representative cross-sections	CIMP-L, non MSI	Cytomorphologic matching, slightly divergent archticture in xenograft tumor	Concordance of tumor structures
26	HROC100 T1 M7	NSG	Representative cross-sections	CIN	Cytomorphologic and architectural like primary tumor	Concordance of tumor structures
27	HROC103Met1 T2 M7	NMRI nu/nu	Representative cross-sections	CIN	Cytomorphologic and architectural like primary tumor	Concordance of tumor structures
28	HROC103Met2 T2 M5	NSG	Representative cross-sections	CIN	Cytomorphologic and architectural like primary tumor	Concordance of tumor structures
29	HROC107 T3 M2	NMRI nu/nu	Representative cross-sections	CIN	Cytomorphologic and architectural like primary tumor - stroma desmoplasia and tumor budding markedly reduced	Concordance of tumor structures
30	HROC111Met1 T2 M3	NMRI nu/nu	Representative cross-sections	CIN	No primary tumor available for comparison - adenocarcinoma (marked stroma desmoplasia and tumor budding)	No comparative result
	HROC111Met1 T2 M4	NMRI nu/nu	Representative cross-sections		No primary tumor available for comparison - adenocarcinoma (marked stroma desmoplasia and tumor budding)
31	HROC112Met1 T4 M2	NMRI nu/nu	Representative cross-sections	CIMP-L, non MSI	No primary tumor available for comparison - xenograft tumor corresponds to an adenocarcinoma	No comparative result
32	HROC113 T2 M2	NSG	Half PDX tumor	Lynch syndrome	Cytomorphologic matching, but architectural just the solid-cribriform, not the mucinous component in xenograft tumor reproduced	Minor differences in tumor structures
33	HROC114 T1 M1	NSG	Representative cross-sections	CIN	Cytomorphologic and architectural like primary tumor - as well the mucinous component	Concordance of tumor structures
34	HROC115 T2 M5	NMRI nu/nu	Representative cross-sections	CIN	Cytomorphologic and architectural like primary tumor	Concordance of tumor structures
35	HROC117 T2 M1	NMRI nu/nu	Representative cross-sections	CIMP-H, non MSI	Cytomorphologic and architectural like primary tumor - as well the mucinous component	Concordance of tumor structures
36	HROC118 T3 M3	NSG	Representative cross-sections	CIN	Slightly divergent: much mucous in xenograft tumor	Minor differences in tumor structures
37	HROC123 T2 M2	NSG	Representative cross-sections	spMSI-H	Cytomorphologic and architectural like primary tumor	Concordance of tumor structures
38	HROC126 T3 M2	NSG	Representative cross-sections	CIN	Cytomorphologic and architectural like primary tumor - stroma desmoplasia and tumor budding markedly reduced	Concordance of tumor structures
39	HROC130 T4 M1	NSG	Representative cross-sections	CIN	Slightly divergent: nuclear anaplasia and comedone necrosis found in primary tumor are not reproduced in xenograft tumor	Minor differences in tumor structures
40	HROC131 T3 M1	NMRI nu/nu	Representative cross-sections	spMSI-H	Cytomorphologic and architectural like primary tumor - as well the solid and mucinous component	Concordance of tumor structures
	HROC131 T3 M2	NMRI nu/nu	Representative cross-sections		Cytomorphologic and architectural like primary tumor - as well the solid and mucinous component
41	HROC135 T2 M1	NSG	Representative cross-sections	CIN	Cytomorphologic and architectural like primary tumor	Concordance of tumor structures
42	HROC143 T2 M2	NMRI nu/nu	Representative cross-sections	CIN	Cytomorphologic and architectural like primary tumor	Concordance of tumor structures
43	HROC147 T4 M1	NMRI nu/nu	Representative cross-sections	CIMP-H, non MSI	Cytomorphologic and architectural like primary tumor	Concordance of tumor structures
44	HROC147Met1 T3 M2	NMRI nu/nu	Representative cross-sections	CIMP-H, non MSI	Cytomorphologic and architectural like primary tumor	Concordance of tumor structures
45	HROC155 T2 M2	NSG	Representative cross-sections	CIN	Cytomorphologic and architectural like primary tumor	Concordance of tumor structures
46	HROC159 T2 M3	NMRI nu/nu	Representative cross-sections	spMSI-H	Cytomorphologic and architectural like primary tumor - as well the mucinous differentiation	Concordance of tumor structures
47	HROC161 T3 M7	NSG	Representative cross-sections	CIMP-L, non MSI	Cytomorphologic and architectural like primary tumor	Concordance of tumor structures
48	HROC168 T3 M1	NSG	Representative cross-sections	CIN	Cytomorphologic and architectural like primary tumor	Concordance of tumor structures
49	HROC169 T2 M1	NSG	Representative cross-sections	CIMP-L, non MSI	Cytomorphologic and architectural like primary tumor - as well clear tumor budding and stroma sclerosis	Concordance of tumor structures
	HROC169 T2 M4	NSG	Representative cross-sections		Cytomorphologic and architectural like primary tumor - as well clear tumor budding and stroma sclerosis
50	HROC170 T3 M2	NSG	Half PDX tumor	spMSI-H	Cytomorphologic and architectural like primary tumor (solid-medullary type of construction)	Concordance of tumor structures
51	HROC171 T4 M1	NMRI nu/nu	Representative cross-sections	spMSI-H	Slightly divergent architecture: villous-invasive component found in primary tumor not reproduced in xenograft tumor	Minor differences in tumor structures
52	HROC172 T2 M2	NMRI nu/nu	Representative cross-sections	CIN	Cytomorphologic and architectural like primary tumor - stroma desmoplasia and tumor budding markedly reduced	Concordance of tumor structures
53	HROC173 T2 M2	NMRI nu/nu	Representative cross-sections	CIN	Cytomorphologic and architectural like primary tumor - stroma desmoplasia and tumor budding markedly reduced	Concordance of tumor structures
54	HROC175 T2 M4	NMRI nu/nu	Representative cross-sections	spMSI-H	Trabecular-solid respectively solid-mucinous component exact reproduced	Concordance of tumor structures
55	HROC183 T2 M12	NSG	Half PDX tumor	CIMP-H, non MSI	Slight difference: micropapillary formations in xenograft tumor present	Minor differences in tumor structures
56	HROC186 T1 M2	NSG	Representative cross-sections	spMSI-H	Cytomorphologic and architectural like primary tumor - as well the trabecular construction	Concordance of tumor structures
57	HROC190 T2 M2	NSG	Representative cross-sections	CIMP-H, non MSI	Cytomorphologic and architectural like primary tumor	Concordance of tumor structures
58	HROC197 T2 M1	NSG	Representative cross-sections	CIMP-L, non MSI	Cytomorphology and architecture of transformation zone (TZ) correspond, but the clear IF2/Keloid stroma not present in xenograft tumor	Minor differences in tumor structures
59	HROC198 T1 M3	NMRI nu/nu	Representative cross-sections	CIN	Cytomorphologic and architectural basically consistent	Concordance of tumor structures
60	HROC203 T2 M1	NSG	Representative cross-sections	CIN	Due to the neoadjuvant treatment of the primary tumor, marginally tumor cells left, therefore no comparison to primary tumor possible - xenograft tumor corresponds to an adenocarcinoma	No comparative result
61	HROC204 T3 M1	NMRI nu/nu	Representative cross-sections	spMSI-H	Exact cytomorphologic and architectural like primary tumor	Concordance of tumor structures
62	HROC212 T4 M1	NMRI nu/nu	Representative cross-sections	spMSI-H	Exact cytomorphologic and architectural like primary tumor	Concordance of tumor structures
63	HROC221 T2 M1	NSG	Representative cross-sections	spMSI-H	Slightly varying architecture: in xenograft tumor just the micropapillary- mucinous component reproduced	Minor differences in tumor structures
64	HROC222 T3 M6	NMRI nu/nu	Representative cross-sections	CIN	Cytomorphologic and architectural like primary tumor - stroma desmoplasia and tumor budding markedly reduced, but stroma sclerosis present	Concordance of tumor structures
65	HROC223 T2 M1	NSG	Representative cross-sections	CIN	Deviating tumor, particularly the sarcomatous component	Marked differences in tumor structures
66	HROC224 T3 M1	NMRI nu/nu	Representative cross-sections	CIN	Cytomorphologic and architectural like primary tumor - stroma desmoplasia and tumor budding markedly reduced	Concordance of tumor structures
67	HROC230Met1 T2 M3	NMRI nu/nu	Representative cross-sections	CIN	No primary tumor available for comparison - xenograft tumor corresponds to an adenocarcinoma and to HROC230Met2 fT2 M1	No comparative result
68	HROC230Met2 T2 M1	NMRI nu/nu	Representative cross-sections	CIN	No primary tumor available for comparison - xenograft tumor corresponds to an adenocarcinoma and to HROC230Met1 fT2 M3	No comparative result
69	HROC232 T1 M2	NSG	Representative cross-sections	CIN	No primary tumor available for comparison - xenograft tumor corresponds to an adenocarcinoma	No comparative result
70	HROC239 T4 M1	NMRI nu/nu	Representative cross-sections	CIN	Cytomorphologic and architectural like primary tumor - stroma desmoplasia and tumor budding markedly reduced	Concordance of tumor structures
71	HROC248 T2 M1	NMRI nu/nu	Representative cross-sections	CIMP-H, non MSI	Cytomorphologic and architectural like primary tumor - stroma desmoplasia and tumor budding markedly reduced	Concordance of tumor structures
72	HROC251 T3 M1	NMRI nu/nu	Representative cross-sections	spMSI-H	Deviating cytomorphologic and architectural	Marked differences in tumor structures
73	HROC252Tu1 T4 M2	NMRI nu/nu	Representative cross-sections	Lynch syndrome	Cytomorphologic and architectural like primary tumor as well the mucinous component	Concordance of tumor structures
74	HROC252Tu2 T2 M2	NMRI nu/nu	Representative cross-sections	Lynch syndrome	Cytomorphologic and architectural like primary tumor	Concordance of tumor structures
75	HROC252Tu3 T2 M3	NSG	Representative cross-sections	Lynch syndrome	Cytomorphologic and architectural like primary tumor (small mucinous component found in primary tumor in xenograft tumor not reproduced)	Concordance of tumor structures
76	HROC253Met1 T2 M2	NMRI nu/nu	Representative cross-sections	CIN	No primary tumor available for comparison, xenograft tumor corresponds to an adenocarcinoma	No comparative result
77	HROC257 T3 M1	NMRI nu/nu	Representative cross-sections	spMSI-H	Exact cytomorphologic and architectural like primary tumor	Concordance of tumor structures
78	HROC258 T1 M2	NMRI nu/nu	Representative cross-sections	CIN	Cytomorphologic and architectural like primary tumor	Concordance of tumor structures
79	HROC260 T2 M5	NMRI nu/nu	Representative cross-sections	CIN	Cytomorphologic and architectural like primary tumor - villous-mucinous structure reproduced	Concordance of tumor structures
80	HROC269 T1 M1	NSG	Representative cross-sections	spMSI-H	Cytomorphologic and architectural like primary tumor - as well the mucinous component	Concordance of tumor structures
81	HROC277 T1 M22	NMRI nu/nu	Half PDX tumor	CIN	Cytomorphologic and architectural like primary tumor - stroma desmoplasia and tumor budding markedly reduced	Concordance of tumor structures
82	HROC277Met1 T3 M15	NMRI nu/nu	Representative cross-sections	CIN	Identically to HROC277 T1 M22	Concordance of tumor structures
83	HROC277Met2 T3 M10	NMRI nu/nu	Half PDX tumor	CIN	Identically to HROC277 T1 M23	Concordance of tumor structures
84	HROC278 T1 M1	NMRI nu/nu	Representative cross-sections	CIMP-L, non MSI	Cytomorphologic and architectural like primary tumor	Concordance of tumor structures
85	HROC278Met1 T2 M1	NMRI nu/nu	Representative cross-sections	CIMP-L, non MSI	Cytomorphologic and architectural like primary tumor	Concordance of tumor structures
86	HROC284Met1 T1 M2	NMRI nu/nu	Representative cross-sections	CIN	No primary tumor available for comparison, xenograft tumor corresponds to an adenocarcinoma	No comparative result
87	HROC285 T1 M4	NSG	Half PDX tumor	Lynch syndrome	Basically consistence, but heteromorphy from primary tumor is not reproduced in xenograft tumor	Minor differences in tumor structures
88	HROC288 T4 M2	NMRI nu/nu	Representative cross-sections	CIN	Cytomorphologic and architectural like primary tumor (slightly more mucin in xenograft tumor)	Concordance of tumor structures
89	HROC296 T1 M1	NMRI nu/nu	Representative cross-sections	CIN	Cytomorphologic and architectural like primary tumor - stroma desmoplasia and tumor budding markedly reduced	Concordance of tumor structures
90	HROC300 T3 M2	NMRI nu/nu	Representative cross-sections	CIMP-H, non MSI	Cytomorphologic and architectural like primary tumor	Concordance of tumor structures
91	HROC300Met1 T4 M1	NMRI nu/nu	Representative cross-sections	CIMP-H, non MSI	Identically to HROC300 fT3 M2	Concordance of tumor structures
92	HROC313Met1 T1 M4	NMRI nu/nu	Representative cross-sections	CIN	No primary tumor available for comparison, xenograft tumor corresponds to an adenocarcinoma and to HROC313Met2 fT3 M1	No comparative result
93	HROC313Met2 T3 M1	NSG	Representative cross-sections	CIN	No primary tumor available for comparison, xenograft tumor corresponds to an adenocarcinoma and to HROC313Met1 fT1 M4	No comparative result
94	HROC315 T1 M1	NMRI nu/nu	Representative cross-sections	Lynch syndrome	Cytomorphologic and architectural like primary tumor	Concordance of tumor structures
95	HROC324 T2 M7	NMRI nu/nu	Representative cross-sections	Lynch syndrome	In xenograft tumor is the solid proportion reproduced	Concordance of tumor structures
	HROC324 T2 M1	NSG	Half PDX tumor		In xenograft tumor is the solid proportion reproduced like in HROC324 fT2 M7
96	HROC345 T1 M4	NMRI nu/nu	Representative cross-sections	CIN	No primary tumor available for comparison, xenograft tumor corresponds to an mucinous adenocarcinoma	No comparative result
97	HROC346Tu1 T2 M1	NSG	Representative cross-sections	spMSI-H	In xenograft tumor signet ring cell component reproduced	Concordance of tumor structures
98	HROC348 T2 M1	NSG	Representative cross-sections	CIN	Cytomorphologic and architectural like primary tumor	Concordance of tumor structures
99	HROC348Met1 T3 M1	NMRI nu/nu	Representative cross-sections	CIN	PDX tumor identical to PDX tumor HROC348 fT2 M1	Concordance of tumor structures
100	HROC355 T1 M2	NMRI nu/nu	Representative cross-sections	CIMP-H, non MSI	Cytomorphologic and architectural like primary tumor, as well the micropapillary component and the intracytoplasmic mucilage is reproduced	Concordance of tumor structures
101	HROC357 T3 M1	NMRI nu/nu	Representative cross-sections	CIN	Mucinous component not reproduced; adenoids component in primary tumor is more solid-cribriform and not tubulovillous	Minor differences in tumor structures
102	HROC362 T2 M2	NMRI nu/nu	Representative cross-sections	CIN	Slightly different architecture in xenograft tumor: tubulopapillary to pseudopapillary (thereby as well slightly different to HROC362Met T2 M2)	Minor differences in tumor structures
103	HROC362Met1 T2 M2	NSG	Representative cross-sections	CIN	Basically like primary tumor	Concordance of tumor structures
104	HROC370 T1 M1	NSG	Representative cross-sections	spMSI-H	Deviating cytomorphologic and architectural	Marked differences in tumor structures
105	HROC383 T2 M1	NMRI nu/nu	Representative cross-sections	spMSI-H	Cytomorphologic and architectural like primary tumor- distinct tumor budding in primary and xenograft tumor	Concordance of tumor structures
106	HROC385Met1 T1 M1	NSG	Representative cross-sections	CIN	No primary tumor available for comparison, xenograft tumor corresponds to an adenocarcinoma	No comparative result
107	HROC386Tu1 T1 M1	NMRI nu/nu	Representative cross-sections	spMSI-H	Exact cytomorphologic and architectural like primary tumor	Concordance of tumor structures
108	HROC386Tu2 T1 M2	NMRI nu/nu	Representative cross-sections	spMSI-H	Exact cytomorphologic and architectural like primary tumor and like HROC386Tu1 T1 M1	Concordance of tumor structures
109	HROC389Met2 T1 M2	NSG	Representative cross-sections	CIN	No primary tumor available for comparison, xenograft tumor corresponds to an adenocarcinoma	No comparative result
110	HROC395Met1 T1 M1	NSG	Representative cross-sections	CIN	No primary tumor available for comparison, xenograft tumor corresponds to an adenocarcinoma	No comparative result
111	HROC399 T2 M1	NMRI nu/nu	Representative cross-sections	CIN	Cytomorphologic and architectural like primary tumor	Concordance of tumor structures
112	HROC400 T1 M1	NMRI nu/nu	Representative cross-sections	spMSI-H	Mucinous component und serrated architecture is well reproduced	Concordance of tumor structures
113	HROC404 T1 M2	NMRI nu/nu	Representative cross-sections	spMSI-H	Cytomorphologic consistent, but architectural in xenograft tumor just the mucinous (not the solid-cribriform) component	Minor differences in tumor structures
114	HROC405 T2 M1	NSG	Representative cross-sections	CIN	Cytomorphologic and architectural like primary tumor - including stroma desmoplasia and tumor budding	Concordance of tumor structures
115	HROC405Met1 T1 M1	NMRI nu/nu	Representative cross-sections	CIN	Identical to HROC405 fT2 M1	Concordance of tumor structures
116	HROC407 T1 M2	NMRI nu/nu	Representative cross-sections	spMSI-H	Cytomorphologic and architectural like primary tumor - including stroma desmoplasia and tumor budding	Concordance of tumor structures
117	HROC415Met1 T0 M4	NSG	Representative cross-sections	Lynch syndrome	No primary tumor available for comparison, xenograft tumor corresponds to an adenocarcinoma	No comparative result
118	HROC419 T0 M1	NSG	Representative cross-sections	spMSI-H	Exact cytomorphologic and architectural like primary tumor	Concordance of tumor structures
119	HROC425 T1 M1	NMRI nu/nu	Representative cross-sections	CIN	Cytomorphologic and architectural like primary tumor - stroma desmoplasia and tumor budding reduced	Concordance of tumor structures
120	HROC427 T1 M1	NMRI nu/nu	Representative cross-sections	spMSI-H	Exact cytomorphologic and architectural like primary tumor	Concordance of tumor structures
121	HROC428 T1 M2	NMRI nu/nu	Representative cross-sections	CIN	Cytomorphologic and architectural like primary tumor - stroma desmoplasia and tumor budding reduced	Concordance of tumor structures
122	HROC430 T1 M1	NMRI nu/nu	Representative cross-sections	CIN	Identical to HROC430 T1 M2	Concordance of tumor structures
	HROC430 T1 M2	NMRI nu/nu	Representative cross-sections		Basically cytomorphologic and architectural like primary tumor - xenograft tumor relatively low in tumor cells, tubulocystic, much Detritus/necrosis
123	HROC444 T0 M2	NSG	Representative cross-sections	spMSI-H	Cytomorphologic and architectural like primary tumor (slightly more -retained- mucus in xenograft tumor)	Concordance of tumor structures
124	HROC447 T0 M2	NMRI nu/nu	Representative cross-sections	CIN	Cytomorphologic and architectural slightly different: more mucus and tubulocystic	Marked differences in tumor structures
125	HROC450Met1 T1 M2	NMRI nu/nu	Representative cross-sections	CIN	No primary tumor available for comparison, xenograft tumor corresponds to an adenocarcinoma	No comparative result
