# Supplementary material for: The HROC-Xenobank—A High Quality Assured PDX Biobank of >100 Individual Colorectal Cancer Models
Source: Cancers (Basel). 2021 Nov 23;13(23):5882. doi: 10.3390/cancers13235882 (PMC8656526; doi:10.3390/cancers13235882)
Supplement: Supplementary file 1 [file cancers-13-05882-s001.zip › cancers-1460613-supplementary-v6/Table2_Molecularsubclassdetermination.xlsx]

## Sheet: Molecular subclasses
	Table 2: Molecular subclasses of the 125 investigated PDX, listed with total amount and percentage
	Molecular subclass determination (n=125):
	CIN	65	52 %
	spMSI-H	29	23.2 %
	CIMP-H, non MSI	10	8 %
	CIMP-L, non MSI	10	8 %
	Lynch syndrome	10	8 %
	Neuroendocrine tumor	1	0.8 %
